# Supplementary material for: A multicenter survey of asymptomatic cryptococcal antigenemia among patients with advanced HIV disease in Nigeria
Source: PLOS Glob Public Health. 2023 Jan 31;3(1):e0001313. doi: 10.1371/journal.pgph.0001313 (PMC10021610; doi:10.1371/journal.pgph.0001313)
Supplement: S1 Data — (XLSX) [file pgph.0001313.s002.xlsx]

## Sheet: Jos
S/N	AGE	SEX	MARITAL STATUS	STATE	EDUCATION	PROFESSION	BIRDS' CONTACT	RETROVIRAL (+VE)	DIAGNOSED (year)	CD4 COUNT	ANTI-RETROVIRAL DRUGS	DRUG	ADMISSION	PRESENT SYMPTOM	SKIN LESION/ ULCER	SEIZURE	LOSS OF CONSCIOUSNESS	CD4 COUNT (cells/ul)	VIRAL LOAD (copies/ml)	CRYPTOCOCCAL ANTIGEN STATUS	1 IN 5 DILUTION	1 IN 2 DILUTION	Facility
JS/CM/18/001	65	F	W	PLATEAU	NFE	TRADER	NO	YES	2009	YES	YES	AZT,3TC,NVP	NO	NO	YES	NO	NO	170	1546	NEGATIVE	NEGATIVE	NEGATIVE	Jos
JS/CM/18/002	51	M	M	PLATEAU	G	UNEMPLOYED	YES	YES	2005	YES	YES	AZT/TDF/3TC/ATV/R	NO	NO	YES	NO	NO	72	143285	NEGATIVE	NEGATIVE	NEGATIVE	Jos
JS/CM/18/003	39	F	M	PLATEAU	SSC	HOUSE WIFE	NO	YES	2006	YES	YES	TDF,3TC,ATV/R	NO	YES	NO	NO	NO	139	5385	NEGATIVE	NEGATIVE	NEGATIVE	Jos
JS/CM/18/004	40	F	M	PLATEAU	SSC	BUSINESS	NO	YES	2004	YES	YES	TDF/3TC/EFV	NO	NO	NO	NO	NO	166	499	NEGATIVE	NEGATIVE	NEGATIVE	Jos
JS/CM/18/005	34	F	S	FCT	SSC	HAIR DRESSER	NO	YES	2015	NO	YES	TDF/3TC/EFV	NO	NO	NO	NO	NO	160	10	NEGATIVE	NEGATIVE	NEGATIVE	Jos
JS/CM/18/006	43	M	W	PLATEAU	NFE	ARTISAN	NO	YES	2017	NO	YES	ABC/3TC/EFV	YES	NO	NO	NO	NO	200	54430	POSITIVE	NEGATIVE	NEGATIVE	Jos
JS/CM/18/007	54	F	D	PLATEAU	PG	TEACHER	YES	YES	2012	YES	YES	AZT,3TC,NVP	NO	NO	HERPES	NO	NO	184	20	NEGATIVE	NEGATIVE	NEGATIVE	Jos
JS/CM/18/008	62	M	W	PLATEAU	NFE	SECURITY GUARD	NO	YES	2009	NO	YES	3TC/TDF/EFV	NO	NO	NO	NO	NO	179	10	NEGATIVE	NEGATIVE	NEGATIVE	Jos
JS/CM/18/009	51	F	D	PLATEAU	G	CIVIL SERVANT	YES	YES	2018	NO	YES	AZT,3TC,NVP	NO	YES	YES	NO	YES	132	353948	NEGATIVE	NEGATIVE	NEGATIVE	Jos
JS/CM/18/010	47	F		NASSARAWA	SSC	CLEANER	YES	YES	2006	NO	YES	TDF,3TC,ATV/R	NO	YES	NO	NO	NO	151	9198	NEGATIVE	NEGATIVE	NEGATIVE	Jos
JS/CM/18/011	30	F	M	PLATEAU	SSC	BUSINESS	NO	YES	2007	NO	YES	AZT,3TC,NVP	NO	NO	NO	NO	NO	166	64732	NEGATIVE	NEGATIVE	NEGATIVE	Jos
JS/CM/18/012	39	F	D	PLATEAU	SSC	CATERER	NO	YES	2009	NO	YES	TDF,3TC,ATV/R	NO	NO	NO	NO	NO	198	689	NEGATIVE	NEGATIVE	NEGATIVE	Jos
JS/CM/18/013	48	F	D	PLATEAU	G	STUDENT	YES	YES	2007	YES	YES	AZT,3TC,NVP	NO	NO	NO	NO	NO	187	10	NEGATIVE	NEGATIVE	NEGATIVE	Jos
JS/CM/18/014	52	F	W	PLATEAU	PSC	HOUSE WIFE	YES	YES	2014	NO	YES	TDF/3TC/EFV	NO	NO	NO	NO	NO	123	10	NEGATIVE	NEGATIVE	NEGATIVE	Jos
JS/CM/18/015	38	F	M	PLATEAU	PSC	BUSINESS	YES	YES	2007	YES	YES	AZT,3TC,NVP	NO	NO	NO	NO	NO	119	10	NEGATIVE	NEGATIVE	NEGATIVE	Jos
JS/CM/18/016	38	F	S	PLATEAU	SSC	HAIR DRESSER	NO	YES	2013	YES	YES	TDF/3TC/EFV	NO	NO	NO	NO	NO	171	254	NEGATIVE	NEGATIVE	NEGATIVE	Jos
JS/CM/18/017	40	M	M	PLATEAU	PSC	DRIVER	NO	YES	2018	YES	NO	TDF/3TC/EFV	NO	NO	NO	NO	NO	38	1309032	POSITIVE	NEGATIVE	NEGATIVE	Jos
JS/CM/18/018	30	F	M	PLATEAU	NFE	HOUSE WIFE	NO	YES	2016	NO	YES	3TC/TDF/EFV	YES	NO	NO	NO	NO	100	20	NEGATIVE	NEGATIVE	NEGATIVE	Jos
JS/CM/18/019	44	F	M	PLATEAU	SSC	BUSINESS	NO	YES	2008	NO	YES	AZT,3TC,NVP	NO	NO	NO	NO	NO	133	2668	NEGATIVE	NEGATIVE	NEGATIVE	Jos
JS/CM/18/020	49	F	D	PLATEAU	PSC	TRADER	YES	YES	2008	NO	YES	AZT,3TC,NVP	NO	NO	NO	NO	NO	112	42939	NEGATIVE	NEGATIVE	NEGATIVE	Jos
JS/CM/18/021	48	M	M	PLATEAU	NFE	FARMER	YES	YES	2013	NO	YES	TDF,3TC,ATV/R	NO	NO	NO	NO	NO	175	173	NEGATIVE	NEGATIVE	NEGATIVE	Jos
JS/CM/18/022	19	F	S	PLATEAU	PSC	STUDENT	NO	YES	2014	NO	YES	TDF /3TC,LPVR	NO	NO	NO	NO	NO	52	226834	NEGATIVE	NEGATIVE	NEGATIVE	Jos
JS/CM/18/023	32	F	S	PLATEAU	G	BUSINESS	NO	YES	2018	NO	YES	TDF/3TC/EFV	NO	NO	NO	NO	NO	33	79440	NEGATIVE	POSITIVE	NEGATIVE	Jos
JS/CM/18/024	41	F	S	PLATEAU	G	CIVIL SERVANT	YES	YES	2007	YES	YES	TDF /3TC,LPVR	NO	NO	YES	NO	NO	194	8880	NEGATIVE	NEGATIVE	NEGATIVE	Jos
JS/CM/18/025	51	F	W	PLATEAU	PSC	FARMER	YES	YES	2008	YES	YES	TDF,3TC,ATV/R	NO	NO	NO	NO	NO	163	42	NEGATIVE	NEGATIVE	NEGATIVE	Jos
JS/CM/18/026	59	M	D	PLATEAU	PSC	PUBLIC SERVANT	NO	YES		YES	YES	AZT,3TC,NVP	NO	NO	NO	NO	NO	145	20	NEGATIVE	NEGATIVE	NEGATIVE	Jos
JS/CM/18/027	34	F	M	PLATEAU	PSC	HAIR DRESSER	NO	YES	2017	YES	YES	TDF/3TC/EFV	NO	NO	NO	NO	NO	122	7410	NEGATIVE	NEGATIVE	NEGATIVE	Jos
JS/CM/18/028	36	M	M	PLATEAU	SSC	DRIVER	YES	YES	2011	NO	YES	TDF,3TC,ATV/R	YES	NO	NO	NO	NO	196	1046	NEGATIVE	NEGATIVE	NEGATIVE	Jos
JS/CM/18/029	36	F	M	PLATEAU	SSC	HAIR DRESSER	NO	YES	2009	YES	YES	AZT,3TC,NVP	NO	NO	NO	NO	NO	199	10	NEGATIVE	NEGATIVE	NEGATIVE	Jos
JS/CM/18/030	50	M	M	PLATEAU	G	CIVIL SERVANT	NO	YES	2005	YES	YES	AZT,3TC,NVP	NO	YES	NO	NO	NO	99	10	NEGATIVE	NEGATIVE	NEGATIVE	Jos
JS/CM/18/031	59	M	M	PLATEAU	SSC	CIVIL SERVANT	NO	YES	2007	NO	YES	TDF/3TC/EFV	NO	NO	NO	NO	NO	198	10	NEGATIVE	NEGATIVE	NEGATIVE	Jos
JS/CM/18/032	56	M	M	PLATEAU	PSC	RETIRED	YES	YES	2014	YES	YES	3TC/TDF/EFV	NO	NO	NO	NO	NO	183	10	NEGATIVE	NEGATIVE	NEGATIVE	Jos
JS/CM/18/033	41	M	D	PLATEAU	SSC	DRIVER	YES	YES	2007	NO	YES	TDF,3TC,ATV/R	NO	NO	NO	NO	NO	114	18840	NEGATIVE	NEGATIVE	NEGATIVE	Jos
JS/CM/18/034	21	M	S	PLATEAU	SSC	BARBER	YES	YES	2014	NO	YES	TDF/3TC/EFV	NO	NO	NO	NO	NO	189	60	NEGATIVE	NEGATIVE	NEGATIVE	Jos
JS/CM/35	35	M	M	PLATEAU	JSC	MECHANIC	YES	YES	2006	NO	YES	AZT,3TC,NVP	NO	NO	NO	NO	NO	150	27195	NEGATIVE	NEGATIVE	NEGATIVE	Jos
JS/CM/18/036	35	M	D	PLATEAU	JSC	BUTCHER	NO	YES	2015	NO	YES	TDF,3TC,ATV/R	NO	NO	NO	NO	NO	125	10	NEGATIVE	NEGATIVE	NEGATIVE	Jos
JS/CM/18/037	53	F	W	PLATEAU	NFE	BUSINESS	YES	YES	2006	NO	YES	AZT,3TC,NVP	YES	NO	YES	NO	NO	161	422	NEGATIVE	NEGATIVE	NEGATIVE	Jos
JS/CM/18/038	64	M	M	BAUCHI	G	RETIRED	YES	YES	2003	NO	YES	TDF/3TC/EFV	NO	NO	NO	NO	NO	193	10	NEGATIVEN	NEGATIVE	NEGATIVE	Jos
JS/CM/18/039	48	F	W	NASSARAWA	G	TEACHER	YES	YES	2007	NO	YES	TDF,3TC,ATV/R	NO	NO	NO	NO	NO	173	11363	NEGATIVE	NEGATIVE	NEGATIVE	Jos
JS/CM/18/40	38	F	M	PLATEAU	G	TEACHER	NO	YES	2006	NO	YES	3TC,TDF/ATV	NO	NO	NO	NO	NO	44	22012	NEGATIVE	NEGATIVE	NEGATIVE	Jos
JS/CM/18/041	47	M	M	PLATEAU	PSC	MECHANIC	NO	YES	2012	NO	YES	TDF,3TC,ATV/R	NO	NO	NO	NO	YES	104	85	NEGATIVE	NEGATIVE	NEGATIVE	Jos
JS/CM/18/042	48	F	M	PLATEAU	PG	CIVIL SERVANT	YES	YES	2008	YES	YES	AZT,3TC,NVP	NO	NO	NO	NO	NO	52	12878	NEGATIVE	NEGATIVE	NEGATIVE	Jos
JS/CM/18/043	33	F	M	PLATEAU	PSC	FARMER	YES	YES	2008	NO	YES	AZT,3TC,NVP	NO	YES	NO	NO	NO	26	20	NEGATIVE	NEGATIVE	NEGATIVE	Jos
JS/CM/18/044	36	F	M	PLATEAU	PSC	UNEMPLOYED	YES	YES	2004	NO	YES	TDF /3TC,LPVR	NO	YES	NO	NO	NO	8	1190062	NEGATIVE	NEGATIVE	NEGATIVE	Jos
JS/CM/18/045	34	M	M	PLATEAU	JSC	FARMER	YES	YES	2018	NO	NO	TDF/3TC/EFV	NO	NO	NO	NO	NO	122	313666	NEGATIVE	NEGATIVE	NEGATIVE	Jos
JS/CM/18/046	43	F	S	PLATEAU	G	CIVIL SERVANT	NO	YES	2018	NO	NO	TDF/3TC/EFV	NO	NO	NO	NO	NO	179	10	NEGATIVE	NEGATIVE	NEGATIVE	Jos
JS/CM/18/047	48	M	M	PLATEAU	NFE	TRADER	YES	YES	2018	NO	NO	TDF/3TC/EFV	NO	NO	NO	NO	NO	63	328524	NEGATIVE	NEGATIVE	NEGATIVE	Jos
JS/CM/18/048	38	M	M	PLATEAU	SSC	BUSINESS	NO	YES	2013	YES	NO	TDF/3TC/EFV	NO	NO	YES	NO	NO	30	139002	NEGATIVE	NEGATIVE	NEGATIVE	Jos
JS/CM/18/049	48	F	W	PLATEAU	PSC	CLEANER	YES	YES	2018	NO	NO	TDF/3TC/EFV	NO	NO	NO	NO	NO	99	191086	NEGATIVE	NEGATIVE	NEGATIVE	Jos
JS/CM/18/050	31	F	S	BAUCHI	G	PUBLIC SERVANT	YES	YES	2010	NO	YES	TDF/3TC/EFV	NO	YES	NO	NO	NO	11	126493	NEGATIVE	NEGATIVE	NEGATIVE	Jos
JS/CM/18/051	38	F	S	PLATEAU	PSC	BUSINESS	NO	YES	2009	NO	YES	TDF,3TC,ATV/R	NO	YES	NO	NO	NO	140	112302	NEGATIVE	NEGATIVE	NEGATIVE	Jos
JS/CM/18/052	31	M	S	PLATEAU	G	TEACHER	NO	YES	2018	NO	NO	TDF/3TC/EFV	NO	NO	NO	NO	NO	285	562421	NEGATIVE	NEGATIVE	NEGATIVE	Jos
JS/CM/18/053	29	F	S	PLATEAU	PSC	SALES GIRL	YES	YES	2018	NO	NO	NO	NO	NO	NO	NO	NO	33	867129	NEGATIVE	NEGATIVE	NEGATIVE	Jos
JS/CM/18/054	31	F	W	PLATEAU	SSC	TAILOR	YES	YES	2018	NO	NO	TDF/3TC/EFV	NO	NO	NO	NO	NO	275	15334	NEGATIVE	NEGATIVE	NEGATIVE	Jos
JS/CM/18/055	22	F	S	PLATEAU	JSC	BUSINESS	NO	YES	2018	NO	NO	TDF/3TC/EFV	NO	NO	NO	NO	NO	292	774236	NEGATIVE	NEGATIVE	NEGATIVE	Jos
JS/CM/18/056	33	F	S	PLATEAU	PSC	TRADER	NO	YES	2018	NO	NO	TDF/3TC/EFV	NO	NO	NO	NO	NO	34	274308	NEGATIVE	NEGATIVE	NEGATIVE	Jos
JS/CM/18/057	40	M	M	PLATEAU	JSC	BUSINESS	NO	YES	2018	NO	NO	3TC/TDF/EFV	NO	NO	NO	NO	NO	52	352300	NEGATIVE	NEGATIVE	NEGATIVE	Jos
JS/CM/18/058	38	F	M	PLATEAU	G	CIVIL SERVANT	NO	YES	2018	NO	NO	TDF/3TC/EFV	NO	NO	NO	NO	NO	83	522668	NEGATIVE	NEGATIVE	NEGATIVE	Jos
JS/CM/18/059	50	M	M	PLATEAU	NFE	DRIVER	NO	YES	2018	NO	NO	3TC/TDF/EFV	NO	NO	NO	NO	NO	168	99836	NEGATIVE	NEGATIVE	NEGATIVE	Jos
JS/CM/18/060	48	M	M	PLATEAU	G	CIVIL SERVANT	NO	YES	2018	NO	NO	TDF/3TC/EFV	NO	NO	NO	NO	NO	117	354958	NEGATIVE	NEGATIVE	NEGATIVE	Jos
JS/CM/18/061	38	F	S	PLATEAU	G	BUSINESS	NO	YES	2018	NO	NO	TDF/3TC/EFV	NO	NO	NO	NO	NO	51	825400	NEGATIVE	NEGATIVE	NEGATIVE	Jos
JS/CM/18/062	30	F	S	PLATEAU	G	TEACHER	YES	YES	2018	NO	NO	TDF/3TC/EFV	NO	NO	NO	NO	NO	69	61577	NEGATIVE	NEGATIVE	NEGATIVE	Jos
JS/CM/18/063	42	M	M	PLATEAU	PSC	BUSINESS	NO	YES	2018	NO	NO	TDF/3TC/EFV	NO	NO	NO	NO	NO	121	550011	NEGATIVE	NEGATIVE	NEGATIVE	Jos
JS/CM/18/064	33	F	W	PLATEAU	PSC	BUSINESS	YES	YES	2018	NO	NO	TDF/3TC/EFV	YES	NO	NO	NO	NO	28	32405	NEGATIVE	NEGATIVE	NEGATIVE	Jos
JS/CM/18/065	40	M	M	PLATEAU	JSC	MECHANIC	NO	YES	2018	NO	NO	TDF/3TC/EFV	NO	NO	NO	NO	NO	193	161114	NEGATIVE	NEGATIVE	NEGATIVE	Jos
JS/CM/18/066	35	F	W	PLATEAU	PSC	BUSINESS	NO	YES	2018	YES	NO	TDF/3TC/EFV	NO	NO	NO	NO	NO	97	121808	NEGATIVE	NEGATIVE	NEGATIVE	Jos
JS/CM/18/067	46	F	D	PLATEAU	G	CIVIL SERVANT	YES	YES	2006	NO	YES	TDF,3TC,ATV/R	YES	YES	YES	NO	NO	65	417	NEGATIVE	NEGATIVE	NEGATIVE	Jos
JS/CM/18/068	45	F	W	PLATEAU	NFE	TRADER	YES	YES	2018	NO	NO	TDF/3TC/EFV	YES	YES	NO	NO	NO	34	918017	NEGATIVE	NEGATIVE	NEGATIVE	Jos
JS/CM/18/069	45	M	S	PLATEAU	PSC	BUSINESS	NO	YES	2018	YES	NO	NO	NO	NO	YES	YES	NO	7	10	NEGATIVE	NEGATIVE	NEGATIVE	Jos
JS/CM/18/070	34	M	M	PLATEAU	G	CIVIL SERVANT	NO	YES	2018	NO	NO	NO	NO	NO	NO	NO	NO	186	2113888	NEGATIVE	NEGATIVE	NEGATIVE	Jos
JS/CM/18/071	52	F	W	PLATEAU	JSC	HOUSE WIFE	YES	YES	2008	NO	YES	TDF/3TC/EFV	NO	NO	NO	NO	NO	59		NEGATIVE	NEGATIVE	NEGATIVE	Jos
JS/CM/18/072	40	F	D	PLATEAU	PSC	TAILOR	YES	YES	2014	YES	YES	114	YES	YES	YES	NO	NO	140	10	NEGATIVE	NEGATIVE	NEGATIVE	Jos
JS/CM/18/073	31	F	D	PLATEAU	G	BUSINESS	YES	YES	2018	YES	NO	NO	NO	NO	NO	NO	NO	124	580792	NEGATIVE	NEGATIVE	NEGATIVE	Jos
JS/CM/18/074	43	M	M	PLATEAU	SSC	PUBLIC SERVANT	YES	YES	2018	YES	NO	NO	NO	NO	NO	NO	NO	12	156952	NEGATIVE	NEGATIVE	NEGATIVE	Jos
JS/CM/18/075	56	M	S	PLATEAU	SSC	SECURITY GUARD	YES	YES	2018	YES	NO	TDF/3TC/EFV	NO	NO	YES	NO	NO	10	70910	NEGATIVE	NEGATIVE	NEGATIVE	Jos
JS/CM/18/076	29	F	M	PLATEAU	JSC	BUSINESS	NO	YES	2018	YES	NO	NO	NO	YES	YES	NO	NO	135	127110	NEGATIVE	NEGATIVE	NEGATIVE	Jos
JS/CM/18/076	36	M	M	PLATEAU	G	BUSINESS	NO	NO	2009	NO	NO	TDF/3TC/EFV	NO	NO	YES	NO	NO	109	313608	NEGATIVE	NEGATIVE	NEGATIVE	Jos
JS/CM/18/078	40	M	M	PLATEAU	SSC	BUSINESS	NO	YES	2018	NO	NO	NO	NO	NO	NO	NO	NO	37		NEGATIVE	NEGATIVE	NEGATIVE	Jos
JS/CM/18/079	43	M	M	PLATEAU	PSC	FARMER	YES	YES	2018	YES	NO	NO	NO	NO	NO	NO	NO	138		NEGATIVE	NEGATIVE	NEGATIVE	Jos
JS/CM/18/080	40	F	M	PLATEAU	SSC	PUBLIC SERVANT	YES	YES	2014	NO	YES	TDF /3TC,LPVR	NO	NO	NO	NO	NO	13	330860	NEGATIVE	NEGATIVE	NEGATIVE	Jos
JS/CM/18/81	29	F	M	PLATEAU	SSC	BUSINESS	YES	YES	2018	NO	NO	TDF/3TC/EFV	NO	NO	NO	NO	NO	193		NEGATIVE	NEGATIVE	NEGATIVE	Jos
JS/CM/18/082	30	F	S	PLATEAU	PSC	TEACHER	NO	YES	2019	NO	NO	TDF/3TC/EFV	NO	NO	NO	NO	NO	95		NEGATIVE	NEGATIVE	NEGATIVE	Jos
JS/CM/18/83	20	M	S	PLATEAU	SSC	STUDENT	NO	YES	2018	NO	NO	NO	NO	NO	NO	NO	NO	9		NEGATIVE	NEGATIVE	NEGATIVE	Jos
JS/CM/18/84	42	F	W	PLATEAU	PSC	HOUSE WIFE	YES	YES	2012	NO	YES	TDF/3TC/EFV	NO	YES	NO	NO	NO	8	410432	NEGATIVE	NEGATIVE	NEGATIVE	Jos
JS/CM/18/085	38	F	M	PLATEAU	SSC	TAILOR	NO	YES	2019	NO	NO	NO	NO	NO	NO	NO	NO	73		NEGATIVE	NEGATIVE	NEGATIVE	Jos
JS/CM/18/086	50	F	S	PLATEAU	PG	BUSINESS	YES	YES	2019	NO	NO	NO	NO	NO	NO	NO	NO	151		NEGATIVE	NEGATIVE	NEGATIVE	Jos
JS/CM/18/087	40	F	S	PLATEAU	G	BUSINESS	YES	YES	2019	NO	NO	NO	NO	NO	NO	NO	NO	92		NEGATIVE	NEGATIVE	NEGATIVE	Jos
JS/CM/18/019	37	M	M	PLATEAU	PSC	DRIVER	NO	YES	2019	YES	NO	NO	NO	NO	NO	NO	NO	11		NEGATIVE	NEGATIVE	NEGATIVE	Jos
JS/CM/18/089	45	F	S	PLATEAU	PSC	TRADER	NO	YES	2015	YES	NO	TDF/3TC/EFV	NO	NO	NO	NO	NO	56		NEGATIVE	NEGATIVE	NEGATIVE	Jos
JS/CM/18/090	24	M	S	KADUNA	PSC	STUDENT	YES	YES	2018	NO	NO	NO	NO	NO	NO	NO	NO	178	562	NEGATIVE	NEGATIVE	NEGATIVE	Jos
JS/CM/18/091	23	F	S	PLATEAU	SSC	STUDENT	YES	YES	2019	NO	NO	NO	NO	YES	NO	NO	NO	59	963865	NEGATIVE	NEGATIVE	NEGATIVE	Jos
JS/CM/18/092	30	F	M	PLATEAU	SSC	BUSINESS	NO	YES	2013	YES	YES	TDF/3TC/EFV	NO	NO	NO	NO	NO	72	182	NEGATIVE	NEGATIVE	NEGATIVE	Jos
JS/CM/18/093	61	M	M	PLATEAU	G	RETIRED	YES	YES	2019	NO	NO	NO	NO	NO	YES	NO	NO	33	270110	NEGATIVE	NEGATIVE	NEGATIVE	Jos
JS/CM/18/094	52	F	W	PLATEAU	NFE	TRADER	YES	YES	2015	NO	NO	TDF/3TC/EFV	NO	NO	NO	NO	NO	310	474628	NEGATIVE	NEGATIVE	NEGATIVE	Jos
JS/CM/18/095	35	F	S	PLATEAU	SSC	HAIR DRESSER	YES	YES	2018	NO	YES	EFV/TDF/3TC	NO	NO	NO	NO	NO	47	314054	NEGATIVE	NEGATIVE	NEGATIVE	Jos
JS/CM/18/096	56	M	D	PLATEAU	NFE	DRIVER	YES	YES	2012	TDF/3TC/EFV	NO	NO	NO	NO	NO	NO	NO	258	73586	NEGATIVE	NEGATIVE	NEGATIVE	Jos
JS/CM/18/097	30	M	S	PLATEAU	G	CIVIL SERVANT	YES	YES	2019	YES	NO	NO	NO	NO	NO	YES	YES	171	89755	NEGATIVE	NEGATIVE	NEGATIVE	Jos
JS/CM/19/098	39	M	M	PLATEAU	SSC	DRIVER	NO	YES	2013	NO	YES	TDF/3TC/EFV	NO	NO	NO	YES	NO	391	15117	NEGATIVE	NEGATIVE	NEGATIVE	Jos
JS/CM/18/099	42	F	M	PLATEAU	G	TEACHER	NO	YES	2010	YES	NO	TDF/3TC/EFV	NO	NO	NO	NO	NO	264	80	NEGATIVE	NEGATIVE	NEGATIVE	Jos
JS/CM/18/100	55	F	W	PLATEAU	G	CIVIL SERVANT	NO	YES	2013	YES	NO	NO	YES	NO	NO	NO	YES	109	4753	NEGATIVE	NEGATIVE	NEGATIVE	Jos
JS/CM/18/101	50	F	W	PLATEAU	NFE	BUSINESS	NO	YES	2019	YES	NO	NO	NO	NO	NO	NO	NO	21	718568	NEGATIVE	NEGATIVE	NEGATIVE	Jos
JS/CM/18/102	40	F	M	PLATEAU	G	BUSINESS	NO	YES	2019	YES	NO	NO	NO	NO	NO	NO	NO	42	933926	NEGATIVE	NEGATIVE	NEGATIVE	Jos
JS/CM/18/103	35	F	D	PLATEAU	G	CIVIL SERVANT	NO	YES	2011	YES	YES	AZT,3TC,NVP	NO	NO	NO	NO	NO	8	265736	NEGATIVE	NEGATIVE	NEGATIVE	Jos
JS/CM/18/104	26	M	S	PLATEAU	G	UNEMPLOYED	NO	YES	2019	NO	NO	NO	NO	NO	YES	NO	NO	120		NEGATIVE	NEGATIVE	NEGATIVE	Jos
JS/CM/18/105	28	M	S	ANAMBRA	PSC	BUSINESS	NO	YES	2019	NO	NO	NO	NO	NO	YES	NO	NO	17		NEGATIVE	NEGATIVE	NEGATIVE	Jos
JS/CM/18/106	23	F	S	PLATEAU	G	COMPUTER PERSONEL	NO	YES	2019	YES	NO	NO	YES	YES	YES	NO	NO	147		NEGATIVE	NEGATIVE	NEGATIVE	Jos
JS/CM/18/107	30	F	W	PLATEAU	PSC	TAILOR	YES	YES	2019	YES	NO	NO	NO	NO	NO	NO	NO	122		NEGATIVE	NEGATIVE	NEGATIVE	Jos
JS/CM/18/108	35	F	S	PLATEAU	PSC	FOOD VENDOR	YES	YES	2012	NO	YES	TDF/3TC/EFV	NO	YES	NO	NO	NO	351	10	NEGATIVE	NEGATIVE	NEGATIVE	Jos
JS/CM/18/109	33	F	S	BENUE	G	UNEMPLOYED	NO	YES	2011	NO	YES	3TC ,TDF/LPV/R	NO	YES	NO	YES	NO	189	10	NEGATIVE	NEGATIVE	NEGATIVE	Jos
JS/CM/18/110	49	M	D	PLATEAU	G	BUSINESS	YES	YES	2019	NO	YES	TDF/3TC/EFV	NO	NO	NO	NO	NO	350		NEGATIVE	NEGATIVE	NEGATIVE	Jos
									2019														Jos
PS/CM/19/001	33	M	M	PLATEAU	NFE	DRIVER	NO	YES	2018	NO	YES	TDF/3TC/EFV	NO	YES	YES	NO	NO		225293	NEGATIVE	NEGATIVE	NEGATIVE	Jos
PS/CM/19/002	39	F	M	PLATEAU	SSC	CIVIL SERVANT	NO	YES	2018	NO	YES	TDF/3TC/EFV	NO	NO	NO	NO	NO	176		NEGATIVE	NEGATIVE	NEGATIVE	Jos
PS/CM/19/003	36	M	S	PLATEAU	G	UNEMPLOYED	NO	YES	2017	NO	YES	TDF/3TC/EFV	NO	NO	NO	NO	NO	171		NEGATIVE	NEGATIVE	NEGATIVE	Jos
PS/CM/19/004	35	M	M	PLATEAU	SSC	DRIVER	YES	YES	2018	NO	YES	NO	NO	YES	NO	NO	NO	155		NEGATIVE	NEGATIVE	NEGATIVE	Jos
PS/CM/19/005	58	M	D	PLATEAU	SSC	CIVIL SERVANT	NO	YES	2012	NO	YES	TDF/3TC/EFV	YES	NO	NO	NO	NO	125		NEGATIVE	NEGATIVE	NEGATIVE	Jos
PS/CM/19/006	39	F	S	PLATEAU	NFE	TRADER	NO	YES	2018	NO	YES	TDF/3TC/EFV	NO	NO	NO	NO	NO	122		NEGATIVE	NEGATIVE	NEGATIVE	Jos
PS/CM/19/007		F	M	PLATEAU	G	CIVIL SERVANT	NO	YES	2013	NO	YES	TDF/3TC/EFV	NO	NO	NO	NO	NO	187		NEGATIVE	NEGATIVE	NEGATIVE	Jos
PS/CM/19/008	28	F	M	PLATEAU	PG	HAIR DRESSER	NO	YES	2019	NO	NO	NO	NO	NO	NO	NO	NO	148		NEGATIVE	NEGATIVE	NEGATIVE	Jos
PS/CM/19/009																							Jos
PS/CM/19/010		F	S	PLATEAU	NFE	BUSINESS	NO	YES	NO	YES	YES	TDF/3TC/EFV	NO	NO	YES	NO	NO	191		NEGATIVE	NEGATIVE	NEGATIVE	Jos
PS/CM/19/011	35	F	M	PLATEAU	NFE	HOUSE WIFE	NO	YES	2019	YES	YES	COMB/NOP	YES	YES	NO	NO	NO	144		NEGATIVE	NEGATIVE	NEGATIVE	Jos
PS/CM/19/012		M	M	PLATEAU	SSC	UNEMPLOYED	YES	YES		YES	YES	TDF/3TC/EFV	NO	NO	NO	NO	NO	161		NEGATIVE	NEGATIVE	NEGATIVE	Jos
PS/CM/19/013		F	M	PLATEAU	NFE	BUSINESS	NO	NO	NO											NEGATIVE	NEGATIVE	NEGATIVE	Jos
PS/CM/19/014	36	M	M	PLATEAU	PSC	DRIVER	NO	YES	2019	YES	YES	TRU,DTG	NO	NO	NO	NO	NO	35		NEGATIVE	NEGATIVE	NEGATIVE	Jos
PS/CM/19/015	31	F	M	PLATEAU	SSC	BUSINESS	NO	YES	2018	YES	YES	TRU/EFV	NO	YES	NO	NO	NO	56		NEGATIVE	NEGATIVE	NEGATIVE	Jos
PS/CM/19/016	35	F	D	PLATEAU	JSC	TAILOR	NO	YES	2015	YES	YES	COMB/NOP	NO	NO	NO	NO	NO	184		NEGATIVE	NEGATIVE	NEGATIVE	Jos
PS/CM/19/017	37	F	M	PLATEAU	G	BARISTER	NO	YES	2019	YES	YES	TRU/EFV	NO	YES	YES	NO	YES	124		NEGATIVE	NEGATIVE	NEGATIVE	Jos
PS/CM/19/018	23	F	S	PLATEAU	SSC	UNEMPLOYED	NO	YES	2019	YES	YES	TRU,DTG	YES	YES	NO	NO	NO	65		NEGATIVE	NEGATIVE	NEGATIVE	Jos
PS/CM/19/019	28	F	M	PLATEAU	G	UNEMPLOYED	NO	YES	2019	YES	NO	TRU,DTG	NO	NO	NO	NO	NO	148		NEGATIVE	NEGATIVE	NEGATIVE	Jos
PS/CM/19/020	61	M	W	PLATEAU	NFE	MINING	NO	YES	2019	YES	YES	TRU,DTG	NO	NO	NO	NO	NO	154		NEGATIVE	NEGATIVE	NEGATIVE	Jos
PS/CM/19/021	38	F	M	PLATEAU	JSC	S/C	NO	NO	2019	YES	YES	TRU/EFV	NO	NO	NO	NO	NO	83		NEGATIVE	NEGATIVE	NEGATIVE	Jos
PS/CM/19/022	32	F	M	PLATEAU	PSC	HAIR DRESSER	NO	YES	2018	YES	YES	TRU/EFV	NO	NO	NO	NO	NO	57		NEGATIVE	NEGATIVE	NEGATIVE	Jos
PS/CM/19/023	27	F	S	PLATEAU	SSC	UNEMPLOYED	NO	NO	NO	YES	NO	NO	YES	NO	NO	NO	NO	34		NEGATIVE	NEGATIVE	NEGATIVE	Jos
PS/CM/19/024	53	F	M	PLATEAU	G	CIVIL SERVANT	YES	NO	NO	YES	NO	NO	NO	NO	NO	NO	NO	146		NEGATIVE	NEGATIVE	NEGATIVE	Jos
PS/CM/19/025	33	F	S	PLATEAU	PG	UNEMPLOYED	NO	NO		YES	NO	NO	NO	NO	NO	NO	NO	178		NEGATIVE	NEGATIVE	NEGATIVE	Jos
PS/CM/19/026	42	M	M	PLATEAU	PSC	UNEMPLOYED	NO	YES	2019	YES	NO	NO	NO	NO	NO	NO	NO	52		NEGATIVE	NEGATIVE	NEGATIVE	Jos
PS/CM/19/027	27	F	S	PLATEAU	SSC	CLEANER	NO	YES	2019	YES	NO	NO	YES	YES	NO	YES	NO	348		NEGATIVE	NEGATIVE	NEGATIVE	Jos
PS/CM/19/028		M	S	PLATEAU	PSC	ELECTRICIAN	NO	YES	2019	YES	NO	NO	YES	YES	NO	NO	NO	312		NEGATIVE	NEGATIVE	NEGATIVE	Jos
JS/CM/19/079	43	M	M	BAUCHI	PSC	FARMER	YES	YES	2018	YES	NO	NO	NO	NO	NO	NO	NO	138		NEGATIVE	NEGATIVE	NEGATIVE	Jos

## Sheet: Kano
S/N	AGE	SEX	MARITAL STATUS	STATE	EDUCATION	PROFESSION	BIRDS HISTORY	RETROVIRAL (+VE)	DIAGNOSED (year)	CD4 COUNT	ANTI-RETROVIRAL DRUGS	DRUG	ADMISSION	PRESENT SYMPTOM	SKIN LESION/ ULCER	SEIZURE	LOSS OF CONSCIOUSNESS	CD4 COUNT (cells/ul)	VIRAL LOAD (copies/ml	CRYPTOCOCCAL ANTIGEN STATUS	1 IN 5 DILUTION	1 IN 2 DILUTION	Facility
KN/CM/18/001	19	F	D	KANO	SSC	UNEMPLOYED	NO	YES	2018	YES	NO	NO	YES	YES	YES	NO	NO	8		NEGATIVE	NEGATIVE	NEGATIVE	Kano
KN/CM/18/002	56	F	M	KANO	PSC	TRADER	NO	YES	2018	YES	NO	NO	NO	NO	NO	NO	NO	93		POSITIVE	NEGATIVE	NEGATIVE	Kano
KN/CM/18/003	50	F	W	JIGAWA	NFE	WIDOW	NO	YES	2013	YES	YES	TDF/3TC/EFV	NO	NO	NO	NO	NO	139		NEGATIVE	NEGATIVE	NEGATIVE	Kano
KN/CM/18/004	23	F	S	KANO	SSC	STUDENT	NO	YES	2017	YES	YES	TDF/3TC/EFV	NO	NO	YES	NO	NO	32		NEGATIVE	NEGATIVE	NEGATIVE	Kano
KN/CM/18/005	42	M	M	BAUCHI	PSC	DRIVER	YES	YES	2006	YES	YES	AZT/3TC/NVP	NO	NO	NO	NO	NO	193		NEGATIVE	NEGATIVE	NEGATIVE	Kano
KN/CM/18/006	35	F	M	KANO	NFE	HOUSEWIFE	NO	YES	2010	NO	YES	3TC/AZT/NVP	NO	YES	NO	YES	YES	115		NEGATIVE	NEGATIVE	NEGATIVE	Kano
KN/CM/18/007	32	F	M	KANO	PSC	HOUSEWIFE	NO	YES	2010	NO	YES	LPVR/ABC/3TC	YES	YES	NO	NO	NO	11		NEGATIVE	NEGATIVE	NEGATIVE	Kano
KN/CM/18/008	35	M	S	KANO	JSC	ADMIN OFFICER	NO	YES	2012	NO	NO	AZT/3TC/NVP	NO	YES	NO	NO	NO	145		NEGATIVE	NEGATIVE	NEGATIVE	Kano
KN/CM/18/009	25	F	D	JIGAWA	PSC	UNEMPLOYED	NO	YES	2018	YES	NO	NO	NO	NO	NO	NO	NO	61		NEGATIVE	NEGATIVE	NEGATIVE	Kano
KN/CM/18/010	29	F	D	YOBE	NFE	BUSINESS	NO	YES	2009	NO	YES	AZT/3TC/NVP	NO	YES	NO	NO	NO	46		NEGATIVE	NEGATIVE	NEGATIVE	Kano
KN/CM/18/011	47	F	M	KANO	G	HOUSEWIFE	NO	YES	2012	YES	YES	TDF /3TC/ATVR	NO	NO	NO	NO	NO	104		NEGATIVE	NEGATIVE	NEGATIVE	Kano
KN/CM/18/012	43	F	W	YOBE	PSC	CIVIL SERVANT	NO	YES	2018	YES	NO	NO	NO	NO	NO	NO	NO	16		NEGATIVE	NEGATIVE	NEGATIVE	Kano
KN/CM/18/013	25	F	W	KANO	PSC	WIDOW	NO	YES	2018	YES	NO	NO	NO	NO	NO	NO	NO	16		NEGATIVE	NEGATIVE	NEGATIVE	Kano
KN/CM/18/014	26	F	M	KANO	SSC	HOUSEWIFE	NO	YES	2018	YES	NO	NO	NO	NO	NO	NO	NO	50		NEGATIVE	NEGATIVE	NEGATIVE	Kano
KN/CM/18/015	42	F	W	KANO	JSC	BUSINESS	NO	YES	2016	YES	YES	ABC/3TC/EFV	NO	NO	NO	NO	NO	38		NEGATIVE	NEGATIVE	NEGATIVE	Kano
KN/CM/18/016	35	F	D	KANO	G	CIVIL SERVANT	NO	YES	2014	NO	NO	NO	YES	YES	NO	NO	NO	12		NEGATIVE	NEGATIVE	NEGATIVE	Kano
HN/CM/18/017	29	F	S	KANO	SSC	HOUSEWIFE	NO	YES	2014	YES	YES	TDF/3TC/EFV	NO	NO	NO	NO	NO	166		NEGATIVE	NEGATIVE	NEGATIVE	Kano
KN/CM/18/18	38	F	W	KANO	NFE	UNEMPLOYED	NO	YES	2015	NO	YES	AZT/3TC/NVP	NO	YES	NO	NO	NO	17		NEGATIVE	NEGATIVE	NEGATIVE	Kano
KM/CM/18/019	50	M	M	KANO	G	CIVIL SERVANT	YES	YES	2016	YES	YES	TDF/3TC/EFV	NO	NO	NO	NO	NO	46		NEGATIVE	NEGATIVE	NEGATIVE	Kano
KN/CM/18/20	45	F	W	KANO	G	HEALTH WORKER	NO	YES	2008	NO	YES	AZT/3TC/NVP	NO	NO	NO	NO	NO	132		NEGATIVE	NEGATIVE	NEGATIVE	Kano
KN/CM/18/021	40	F	W	KANO	PSC	TAILOR	NO	NO	2015	YES	NO	NO	NO	NO	NO	NO	NO	183		NEGATIVE	NEGATIVE	NEGATIVE	Kano
KN/CM/18//022	32	F	M	KANO	NFE	HOUSEWIFE	NO	YES		NO	YES	AZT /NVT/3TC	NO	NO	NO	NO	NO	24		NEGATIVE	NEGATIVE	NEGATIVE	Kano
KN/CM/18/023	42	M	S	KANO	SSC	BUSINESS	YES	YES	2015	YES	YES	TDF/3TC/EFV	NO	NO	NO	NO	NO	185	<20	NEGATIVE	NEGATIVE	NEGATIVE	Kano
KN/CM/18/024	56	F	W	KANO	NFE	HOUSEWIFE	NO	YES	2018	NO	NO	NO	NO	NO	NO	YES	YES	46		NEGATIVE	NEGATIVE	NEGATIVE	Kano
KN/CM/18/025	56	M	M	KANO	NFE	DRIVER	YES	YES	2008	YES	YES	AZT/3TC/NVP	NO	NO	NO	NO	NO	172	<20	NEGATIVE	NEGATIVE	NEGATIVE	Kano
KN/CM/18/026	44	M	M	KANO	PG	CIVIL SERVANT	NO	YES	2018	YES	NO	NO	NO	NO	YES	NO	NO	12		NEGATIVE	NEGATIVE	NEGATIVE	Kano
KN/CM/18/027	42	M	M	KANO	G	BUSINESS	NO	YES	2016	YES	YES	TDF/3TC/EFV	NO	NO	NO	NO	NO	176		NEGATIVE	NEGATIVE	NEGATIVE	Kano
KN/CM/18/028	38	M	M	KANO	SSC	POLICE	NO	YES	2018	NO	NO	NO	NO	NO	YES	NO	NO	132		NEGATIVE	NEGATIVE	NEGATIVE	Kano
KN/CM/18/029	32	F	M	KANO	PSC	HOUSEWIFE	NO	YES	2018	NO	YES	TDF/3TC/EFV	YES	YES	NO	NO	NO	22		NEGATIVE	NEGATIVE	NEGATIVE	Kano
KN/CM/18/30	38	F	W	KANO	NFE	UNEMPLOYED	NO	YES	2006	NO	YES	AZT,3TC,EFV	NO	NO	NO	NO	NO	136		NEGATIVE	NEGATIVE	NEGATIVE	Kano
KN/CM/18/031	32	F	D	KANO	PSC	BUSINESS	NO	YES	2017	YES	YES	TDF/3TC/EFV	NO	NO	NO	NO	NO	142		NEGATIVE	NEGATIVE	NEGATIVE	Kano
KN/CM/18/032		F	W	KANO	PSC	TAILOR	NO	YES	2018	YES	NO	NO	YES	NO	NO	NO	NO	107		NEGATIVE	NEGATIVE	NEGATIVE	Kano
KN/CM/18/033	42	F	W	KANO	SSC	UNEMPLOYED	YES	YES	2017	YES	YES	TDF/3TC/EFV	NO	NO	NO	NO	NO	190	<20	NEGATIVE	NEGATIVE	NEGATIVE	Kano
KN/CM/18/034	50	M	M	KANO	NFE	UNEMPLOYED	NO	YES	2018	YES	NO	NO	NO	NO	NO	NO	NO	75		NEGATIVE	NEGATIVE	NEGATIVE	Kano
KN/CM/18/035	41	M	M	KANO	NFE	DRIVER	NO	YES	2015	YES	YES	AZT/3TC/NVP	NO	NO	NO	NO	NO	181	<20	NEGATIVE	NEGATIVE	NEGATIVE	Kano
KN/CM/18/036	30	F	S	KANO	G	HOUSEWIFE	NO	YES	2018	YES	NO	NO	NO	NO	NO	NO	NO	80		NEGATIVE	NEGATIVE	NEGATIVE	Kano
KN/CM/18/037	55	M	M	KANO	NFE	CONTRACTOR	NO	YES	2016	YES	YES	TDF/3TC/EFV	NO	NO	NO	NO	NO	61		NEGATIVE	NEGATIVE	NEGATIVE	Kano
KN/CM/18/038	55	M	M	JIGAWA	NFE	CIVIL SERVANT	NO	YES	2012	NO	YES	TRUVADA/EFV	YES	YES	YES	NO	NO	34		NEGATIVE	NEGATIVE	NEGATIVE	Kano
KN/CM/18/039	35	F	S	KANO	JSC	UNEMPLOYED	NO	YES	2014	YES	NO	NO	NO	NO	NO	NO	NO	89		NEGATIVE	NEGATIVE	NEGATIVE	Kano
KN/CM/18/040	39	M	M	YOBE	G	BUSINESS	YES	YES	2017	NO	YES	AZT ,3TC,ATVLR	YES	YES	YES	YES	YES	13	3798	NEGATIVE	NEGATIVE	NEGATIVE	Kano
KN/CM/18/041	35	F	M	KANO	JSC	FARMER	YES	YES	2018	YES	NO	NO	NO	NO	NO	NO	NO	188		NEGATIVE	NEGATIVE	NEGATIVE	Kano
KN/CM/18/042	43	F	W	KANO	NFE	TRADER	NO	YES	2014	YES	YES	TDF/3TC/EFV	NO	NO	NO	NO	NO	142	<20	NEGATIVE	NEGATIVE	NEGATIVE	Kano
KN/CM/18/043	49	F	M	KANO	NFE	BUSINESS	NO	YES	2018	YES	NO	NO	NO	NO	NO	NO	NO	129		NEGATIVE	NEGATIVE	NEGATIVE	Kano
KN/CM/18/044	28	M	S	KANO	G	PUMBLER	YES	YES	2018	YES	NO	NO	NO	NO	NO	NO	NO	184		NEGATIVE	NEGATIVE	NEGATIVE	Kano
KN/CM/18/045	32	M	S	KANO	SSC	CIVIL SERVANT	NO	YES	2017	YES	YES	ABC/3TC/EFV	NO	NO	NO	NO	NO	24	151	NEGATIVE	NEGATIVE	NEGATIVE	Kano
KN/CM/18/046	18	M	S	KANO	SSC	STUDENT	NO	YES	2014	YES	YES	AZT ,3TC,ATVLR	YES	NO	NO	NO	NO	71	75556	NEGATIVE	NEGATIVE	NEGATIVE	Kano
KN/CM/18/047	28	M	M	KANO	SSC	BUSINESS	YES	YES	2017	YES	YES	AZT,3TC,EFV	NO	NO	NO	NO	NO	103		NEGATIVE	NEGATIVE	NEGATIVE	Kano
KN/CM/18/48	48	M	M	KANO	G	BUSINESS	NO	YES	2018	YES	NO	NO	NO	NO	NO	NO	NO	82		NEGATIVE	NEGATIVE	NEGATIVE	Kano
KN/CM/18/049	44	F	D	KANO	SSC	BUSINESS	NO	YES	2017	YES	NO	NO	NO	NO	NO	NO	NO	37		NEGATIVE	NEGATIVE	NEGATIVE	Kano
KN/CM/18/050	50	M	M	KANO	NFE	FARMER	YES	YES	2016	YES	YES	AZT,3TC,EFV	NO	NO	NO	NO	NO	118		NEGATIVE	NEGATIVE	NEGATIVE	Kano
KN/CM/18/50	30	M	S	KANO	SSC	BUSINESS	NO	YES	2018	YES	NO	NO	NO	NO	NO	NO	NO	99		NEGATIVE	NEGATIVE	NEGATIVE	Kano
NM/CM/18/052	39	M	M	KANO	SSC	CIVIL SERVANT	NO	YES	2018	YES	NO	NO	NO	NO	NO	NO	NO	110		NEGATIVE	NEGATIVE	NEGATIVE	Kano
KN/CM/18/053	28	F	D	KANO	G	STUDENT	YES	YES	2018	YES	NO	NO	NO	NO	NO	NO	NO	185		NEGATIVE	NEGATIVE	NEGATIVE	Kano
KN/CM/18/054	60	F	W	KANO	NFE	UNEMPLOYED	NO	YES	2018	YES	NO	NO	NO	NO	NO	NO	NO	105		NEGATIVE	NEGATIVE	NEGATIVE	Kano
KN/CM/18/055	20	F	S	KANO	NFE	TRADER	YES	YES	2016	NO	YES	AZT,3TC,EFV	YES	NO	YES	NO	NO	76		NEGATIVE	NEGATIVE	NEGATIVE	Kano
KN/CM/18/056	38	F	M	KANO	SSC	BUSINESS	NO	YES	2018	YES	NO	NO	NO	NO	NO	NO	NO	10		NEGATIVE	NEGATIVE	NEGATIVE	Kano
KN/CM/18/057	45	M	M	KANO	SSC	BUSINESS	NO	YES	2013	YES	YES	TDF /3TC/ATVR	NO	NO	NO	NO	NO	111		NEGATIVE	NEGATIVE	NEGATIVE	Kano
KN/CM/18/058	22	F	M	KANO	JSC	HOUSEWIFE	NO	YES	2018	YES	NO	NO	NO	NO	NO	NO	NO	36		NEGATIVE	NEGATIVE	NEGATIVE	Kano
KN/CM/18/059	30	F	D	KASTINA	SSC	UNEMPLOYED	NO	YES	2018	YES	NO	NO	NO	NO	NO	NO	NO	107		NEGATIVE	NEGATIVE	NEGATIVE	Kano
KN/CM/18/060	40	F	M	KANO	NFE	BUSINESS	NO	YES	2017	YES	YES	TDF/3TC/EFV	NO	NO	NO	NO	NO	160	<20	NEGATIVE	NEGATIVE	NEGATIVE	Kano
KN/CM/18/061	32	M	M	KANO	G	TEACHER	NO	YES	2018	NO	NO	NO	NO	NO	NO	NO	NO	155		NEGATIVE	NEGATIVE	NEGATIVE	Kano
KN/CM/18/062	37	F	S	KANO	SSC	BUSINESS	NO	NO	2018	YES	NO	NO	NO	NO	NO	NO	NO	20		NEGATIVE	NEGATIVE	NEGATIVE	Kano
KN/CM/18/063	52	F	W	KANO	PSC	TAILOR	YES	YES	2016	YES	YES	ABC/3TC/EFV	NO	NO	NO	NO	NO	21	93	NEGATIVE	NEGATIVE	NEGATIVE	Kano
KN/CM/18/064	38	F	M	KANO	SSC	CIVIL SERVANT	NO	YES	2009	YES	YES	AZT/3TC/NVP	NO	NO	NO	NO	NO	104	27	NEGATIVE	NEGATIVE	NEGATIVE	Kano
BN/CM/18/065	42	M	S	KANO	G	BUSINESS	NO	YES	2018	YES	NO	NO	NO	NO	NO	NO	NO	33		NEGATIVE	NEGATIVE	NEGATIVE	Kano
KN/CM/18/066	28	M	S	KANO	G	STUDENT	NO	YES	2008	YES	NO	NO	NO	NO	NO	NO	NO	36		NEGATIVE	NEGATIVE	NEGATIVE	Kano
KN/CM/18/067	42	F	M	KANO	SSC	HAIR DRESSER	NO	YES	2018	YES	NO	NO	NO	NO	NO	NO	NO	45		NEGATIVE	NEGATIVE	NEGATIVE	Kano
KN/CM/18/068	30	M	M	KANO	G	HOUSEWIFE	NO	YES	2018	YES	NO	NO	NO	NO	NO	NO	NO	154		NEGATIVE	NEGATIVE	NEGATIVE	Kano
KN/CM/18/069	27	M	S	KANO	G	BUSINESS	YES	YES	2018	YES	NO	NO	NO	NO	NO	NO	NO	68		NEGATIVE	NEGATIVE	NEGATIVE	Kano
KN/CM/18/070	32	F	M	KANO	PSC	HOUSEWIFE	YES	YES	2009	YES	YES	TDF /3TC/ATVR	NO	NO	NO	NO	NO	187	<20	NEGATIVE	NEGATIVE	NEGATIVE	Kano
KN/CM/18/071	42	M	M	KANO	G	CIVIL SERVANT	NO	YES	2017	YES	YES	TDF/3TC/EFV	NO	NO	NO	NO	NO	133		NEGATIVE	NEGATIVE	NEGATIVE	Kano
KN/CM/18/072	47	M	S	KANO	NFE	FARMER	NO	YES	2011	YES	YES	TDF/3TC/EFV	NO	NO	NO	NO	NO	134		NEGATIVE	NEGATIVE	NEGATIVE	Kano
KN/CM/18/073	28	M	S	KANO	SSC	UNEMPLOYED	NO	YES	2018	YES	NO	NO	NO	NO	NO	NO	NO	132		NEGATIVE	NEGATIVE	NEGATIVE	Kano
KN/CM/18/074	25	F	D	KANO	PSC	UNEMPLOYED	NO	NO	NON	YES	NO	NO	NO	NO	NO	NO	NO	110		NEGATIVE	NEGATIVE	NEGATIVE	Kano
KN/CM/18/075	56	M	M	KANO	G	RETIRED	YES	YES	2018	YES	NO	NO	NO	NO	NO	NO	NO	32		NEGATIVE	NEGATIVE	NEGATIVE	Kano
KN/CM/18/076	30	F	W	KANO	PSC	TAILOR	NO	YES	2008	YES	YES	TDF /3TC/ATVR	NO	NO	NO	NO	NO	10	<20	NEGATIVE	NEGATIVE	NEGATIVE	Kano
KN/CM/18/077	40	F	W	KANO	PSC	BUSINESS	NO	YES	2016	YES	YES	AZT,3TC,EFV	NO	NO	NO	NO	NO	142		NEGATIVE	NEGATIVE	NEGATIVE	Kano
KN/CM/18/078	45	M	W	KANO	G	POLITICIAN	YES	YES	2007	YES	YES	TDF/3TC/EFV	NO	NO	NO	NO	NO	198	40	NEGATIVE	NEGATIVE	NEGATIVE	Kano
KN/CM/18/079	49	F	W	YOBE	NFE	BUSINESS	YES	YES	2018	YES	YES	TDF/3TC/EFV	NO	NO	NO	NO	NO	171		NEGATIVE	NEGATIVE	NEGATIVE	Kano
KN/CM/18/080	45	F	W	KASTINA	SSC	BUSINESS	NO	YES	2018	YES	NO	NO	NO	NO	NO	NO	NO	76		NEGATIVE	NEGATIVE	NEGATIVE	Kano
KN/CM/18/081	50	M	M	KANO	PSC	DRIVER	YES	YES	2012	YES	YES	TDF/3TC/EFV	NO	NO	NO	NO	NO	144		NEGATIVE	NEGATIVE	NEGATIVE	Kano
KN/CM/18/082	45	M	M	KANO	PSC	VOLCANIZER	NO	YES	2018	YES	NO	NO	NO	NO	NO	NO	NO	151		NEGATIVE	NEGATIVE	NEGATIVE	Kano
KN/CM/18/083	33	M	M	KANO	SSC	BUSINESS	YES	YES	2010	YES	YES	TDF/3TC/EFV	NO	NO	NO	NO	NO	152	<20	NEGATIVE	NEGATIVE	NEGATIVE	Kano
KN/CM/18/084	29	F	M	KANO	SSC	TAILOR	NO	YES	2018	YES	NO	NO	NO	NO	NO	NO	NO	95		NEGATIVE	NEGATIVE	NEGATIVE	Kano
KN/CM/18/085	28	F	D	KANO	SSC	UNEMPLOYED	NO	YES	2018	YES	NO	NO	NO	NO	NO	NO	NO	23		NEGATIVE	NEGATIVE	NEGATIVE	Kano
KN/CM/18/086	37	F	W	KANO	SSC	BUSINESS	NO	YES	2018	YES	NO	NO	NO	NO	NO	NO	NO	197		NEGATIVE	NEGATIVE	NEGATIVE	Kano
KN/CM/18/087	42	F	D	KANO	SSC	STUDENT	NO	YES	2018	YES	NO	NO	NO	NO	NO	NO	NO	142		NEGATIVE	NEGATIVE	NEGATIVE	Kano
KN/CM/18/088	32	F	S	KANO	SSC	CIVIL SERVANT	YES	YES	2014	YES	YES	AZT ,3TC,ATVLR	NO	NO	NO	NO	NO	57	115	NEGATIVE	NEGATIVE	NEGATIVE	Kano
KN/CM/18/089	45	F	W	KANO	JSC	BUSINESS	NO	YES	2017	YES	YES	TDF/3TC/EFV	NO	NO	NO	NO	NO	17		NEGATIVE	NEGATIVE	NEGATIVE	Kano
KN/CM/18/090	57	M	M	KANO	NFE	TAILOR	YES	YES	2007	YES	YES	TDF/3TC/EFV	NO	NO	NO	NO	NO	134		NEGATIVE	NEGATIVE	NEGATIVE	Kano
KN/CM/18/091	26	F	W	KANO	PSC	BUSINESS	NO	YES	2011	YES	YES	AZT ,3TC,ATVLR	NO	NO	NO	NO	NO	92	<20	NEGATIVE	NEGATIVE	NEGATIVE	Kano
KN/CM/18/092	41	F	W	KANO	PSC	TAILOR	YES	YES	2009	YES	YES	TDF /3TC/ATVR	NO	NO	NO	NO	NO	143	37	NEGATIVE	NEGATIVE	NEGATIVE	Kano
KN/CM/18/093	32	F	M	KANO	SSC	BUSINESS	NO	YES	2016	YES	YES	TDF/3TC/EFV	NO	NO	NO	NO	NO	97	<20	NEGATIVE	NEGATIVE	NEGATIVE	Kano
KN/CM/18/094	50	F	W	KANO	NFE	BUSINESS	YES	YES	2008	YES	YES	AZT/3TC/NVP	NO	NO	NO	NO	NO	20	<20	NEGATIVE	NEGATIVE	NEGATIVE	Kano
KN/CM/18/095	31	M	M	KANO	G	BUSINESS	NO	YES	2016	YES	YES	ABC/3TC/EFV	NO	NO	NO	NO	NO	78	<20	NEGATIVE	NEGATIVE	NEGATIVE	Kano
KN/CM/18/096	25	F	M	KANO	PSC	TRADER	NO	YES	2018	YES	NO	NO	NO	YES	NO	NO	NO	72		NEGATIVE	NEGATIVE	NEGATIVE	Kano
KN/CM/18/097	51	M	M	KANO	G	CIVIL SERVANT	YES	YES	2015	YES	YES	AZT/3TC/NVP	NO	NO	NO	NO	NO	53	<20	POSITIVE	NEGATIVE	NEGATIVE	Kano
KN/CM/18/098	52	M	M	KANO	NFE	UNEMPLOYED	NO	YES	2018	YES	NO	NO	NO	NO	NO	NO	NO	112		NEGATIVE	NEGATIVE	NEGATIVE	Kano
KN/CM/18/099	40	M	M	JIGAWA	G	CIVIL SERVANT	YES	YES	2018	YES	NO	NO	NO	NO	NO	NO	NO	186		NEGATIVE	NEGATIVE	NEGATIVE	Kano
KN/CM/18/100	35	F	D	KANO	PSC	BUSINESS	NO	YES	2018	YES	NO	NO	NO	NO	NO	NO	NO	198		NEGATIVE	NEGATIVE	NEGATIVE	Kano

## Sheet: NIMR
S/N	AGE	SEX	MARITAL STATUS	STATE	EDUCATION	PROFESSION	BIRDS HISTORY	RETROVIRAL (+VE)	DIAGNOSED(year)	CD4 COUNT	ANTI-RETROVIRAL DRUGS	DRUG	ADMISSION	PRESENT SYMPTOM	SKIN LESION/ ULCER	SEIZURE	LOSS OF CONSCIOUSNESS	CD4 COUNT (cells/ul)	VIRAL LOAD (copies/ml	CRYPTOCOCCAL ANTIGEN STATUS	1 IN 5 DILUTION	1 IN 2 DILUTION	facility
NM/CM/18/002	45	M		Edo	Graduate	IT officer	No	Yes	2016	Yes	Yes	TDF/3TC/EFV	No	No	No	No	No	184	20	Negative	Negative	Negative	NIMR
NM/CM/18/003	58	M	M	Anambra	SSC	Unemployed	No	Yes	2013	No	Yes	TDF/37C/AZT/ATV/r	No	No	No	No	No	74	41748	Negative	Negative	Negative	NIMR
NM/CM/18/004	52	M	M	Imo	SSC	Clearing agent	No	Yes	2010	Yes	Yes	TDF/3TC/ATV/r	No	No	Yes	No	No	24	6856	Negative	Negative	Negative	NIMR
NM/CM/18/005	42	F	M	Imo	SSC	Trader	No	Yes	2010	Yes	Yes	TDF/3TC/ATV/r	No	No	No	No	No	173	17955	Negative	Negative	Negative	NIMR
NM/CM/18/006	35	F	S	Lagos	Graduate	Secretary	No	Yes	2017	Yes	Yes	TDF/3TC/EFV	No	No	No	No	No	32	145736	Negative	Negative	Negative	NIMR
NM/CM/18/007	19	F	S	Lagos	SSC	Student	No	Yes	2010	No	Yes	TDF/3TC/ATV/r	No	No	No	No	No	33	106064	Negative	Negative	Negative	NIMR
NM/CM/18/008	43	F	M	Oyo	SSC	Trader	No	Yes	2010	Yes	Yes	TDF/3TC/EFV	No	No	No	No	No	194	45865	Negative	Negative	Negative	NIMR
NM/CM/18/009	56	M	D	Oyo	PG	Accountant	No	Yes	2011	Yes	Yes	TDF/3TC/EFV	No	No	No	No	No	190	61	Negative	Negative	Negative	NIMR
NM/CM/18/010	29	F	S	Lagos	SSC	Trader	No	Yes	2018	Yes	Yes	TDF/3TC/ATV/r	No	No	No	No	No	176		Negative	Negative	Negative	NIMR
NM/CM/18/011	43	M	M	Kogi	SSC	Clearing agent	No	Yes	2018	No	Yes		No	No	No	No	Yes	89	2022531	POSITIVE	Negative	Negative	NIMR
NM/CM/18/012	36	F	M	Delta	PG	Unemployed	Yes	Yes	2016	Yes	No	No	No	No	No	No	No	207		Negative	Negative	Negative	NIMR
NM/CM/18/013	56	M	M	Lagos	SSC	Civil servant	No	Yes	2006	No	Yes	TDF/3TC/ATV/r	No	No	Yes	No	No	41	83431	Negative	Negative	Negative	NIMR
NM/CM/18/014	51	M	M	Lagos	Graduate	Farmer	Yes	Yes	2018	No	No	No	No	No	No	Yes	No	126		Negative	Negative	Negative	NIMR
NM/CM/18/015	25	F	M	Edo	Graduate	Seamstress	No	Yes	2018	No	Yes	114	No	No	No	No	No	121	121	Negative	Negative	Negative	NIMR
NM/CM/18/016	43	M	M	Osun	SSC	Driver	No	Yes	2015	Yes	Yes	107	No	No	No	No	No	186		Negative	Negative	Negative	NIMR
NM/CM/18/017	40	M	M	Kano	PG	Unemployed	Yes	Yes	2017	Yes	No	No	No	No	No	No	No	41		Negative	Negative	Negative	NIMR
NM/CM/18/018	48	F	M	Abia	SSC	Trader	No	Yes	2008	No	Yes	Lami/Efavircuz/Tenifovir	No	No	No	No	No	94	15741	Negative	Negative	Negative	NIMR
NM/CM/18/019	51	M	W	Ebonyi	SSC	Self employed	No	Yes	2018	No	No	No	No	No	No	No	No	60		Negative	Negative	Negative	NIMR
NM/CM/18/020	43	F	M	Oyo	SSC	Trader	Yes	Yes	2018	No	No	No	No	No	No	No	No	100		Negative	Negative	Negative	NIMR
NM/CM/18/021	50	F	M	Kogi	Graduate	Self employed	No	Yes	2015	No	Yes	114	No	No	No	No	No	34	20	Negative	Negative	Negative	NIMR
NM/CM/18/022	52	M	M	Osun	Graduate	Proprietres	Yes	Yes	2018	No	No	No	No	No	No	No	No	87		POSITIVE	Negative	Negative	NIMR
NM/CM/18/023	48	F	M	Lagos	Graduate	Teacher	Yes	Yes	2009	Yes	Yes	3TC/ALT/NVP	No	No	No	No	No	122	179	Negative	Negative	Negative	NIMR
NM/CM/18/024	53	F	S	Lagos	SSC	Nurse	No	Yes	2015	Yes	Yes		No	No	No	No	No	46	20	Negative	Negative	Negative	NIMR
NM/CM/18/025	53	M	M	Lagos	SSC	Trader	No	Yes	2018	Yes	No	No	No	No	No	No	No	95	1086998	Negative	Negative	Negative	NIMR
NM/CM/18/026	52	M	M	Lagos	Graduate	Product Supervisor	Yes	Yes	2013	Yes	Yes	3TC/TDF/AZT/ATV/r	Yes	No	No	No	No	84	57296	Negative	Negative	Negative	NIMR
NM/CM/18/027	53	F	W	Lagos	SSC	Tailor	No	Yes	2004	Yes	Yes		Yes	No	No	No	No	20	1034	Negative	Negative	Negative	NIMR
NM/CM/18/028	49	M	M	Lagos	Graduate	Self employed	No	Yes	2011	Yes	Yes	EFV/3TC/TDF	Yes	Yes	No	Yes	Yes	46	20	Negative	Negative	Negative	NIMR
NM/CM/18/029	55	M	M	Anambra	Graduate	Self employed	No	Yes	2010	Yes	Yes	114	No	No	No	No	No	846	20	Negative	Negative	Negative	NIMR
NM/CM/18/030	53	M	M	Imo	PSC	Mechanic	Yes	Yes	2004	Yes	Yes	107	No	No	No	No	No	182	1992	Negative	Negative	Negative	NIMR
NM/CM/18/031	37	F	M	Imo	Graduate	Self employed	No	Yes	2018	No	Yes	114	No	No	No	No	No	194		Negative	Negative	Negative	NIMR
NM/CM/18/032	25	M	S	Delta	Graduate	Unemployed	Yes	Yes	2018	Yes	Yes		No	Yes	No	No	Yes	37		Negative	Negative	Negative	NIMR
NM/CM/18/033	46	F	M	Ogun	SSC	Trader	No	Yes	2018	Yes	Yes	Lamivutine/Tenifovir/Dolutegravir	No	No	No	No	No	129		Negative	Negative	Negative	NIMR

## Sheet: Sokoto
S/N	AGE	SEX	MARITAL STATUS	STATE	EDUCATION	PROFESSION	BIRDS HISTORY	RETROVIRAL (+VE)	DIAGNOSED (year)	CD4 COUNT	ANTI-RETROVIRAL DRUGS	DRUG	ADMISSION	PRESENT SYMPTOM	SKIN LESION/ ULCER	SEIZURE	LOSS OF CONSCIOUSNESS	CD4 COUNT (cells/ul)	VIRAL LOAD (copies/ml	CRYPTOCOCCAL ANTIGEN STATUS	1 IN 5 DILUTION	1 IN 2 DILUTION	facility
1	27	M	S	SOKOTO	SSC	STUDENT	NO	YES	2017	YES	YES	TOF/3TC/EFC	NO	NO	YES	NO	NO	24	32434	NEGATIVE	NEGATIVE	NEGATIVE	sokoto
2	30	M	M	SOKOTO	NFE	HOUSE WIFE	YES	YES	2018	YES	YES	TDF/3TC/EFV	NO	NO	NO	NO	NO	183	2253	NEGATIVE	NEGATIVE	NEGATIVE	sokoto
3	43	M	M	SOKOTO	G	L.G.A STAFF	YES	YES	2017	YES	YES	TDF/3TC/EFV	NO	NO	NO	NO	NO	111	34000	NEGATIVE	NEGATIVE	NEGATIVE	sokoto
4	20	F	S	SOKOTO	SSC	UNEMPLOYED	NO	YES	2018	YES	NO	NO	NO	NO	NO	NO	NO	124		NEGATIVE	NEGATIVE	NEGATIVE	sokoto
5	35	M	M	SOKOTO	SSC	BRICKLAYER	NO	YES	2012	YES	NO	NO	YES	YES	NO	NO	NO	115	920	NEGATIVE	NEGATIVE	NEGATIVE	sokoto
6	35	M	S	SOKOTO	SSC	DRIVER	NO	YES	2011	YES	YES	TDF/3TC/EFV	NO	NO	NO	NO	NO	119	96732	NEGATIVE	NEGATIVE	NEGATIVE	sokoto
7	55	M	M	SOKOTO	NFE	FARMER	NO	YES	2018	YES	YES	TDF/3TC/EFV	NO	NO	YES	NO	NO	162	2000	NEGATIVE	NEGATIVE	NEGATIVE	sokoto
8	33	F	D	SOKOTO	NFE	HOUSE WIFE	NO	YES		YES	YES	TDF/3TC/EFV	NO	NO	NO	NO	NO	104	1065	NEGATIVE	NEGATIVE	NEGATIVE	sokoto
9	35	F	M	SOKOTO	NFE	UNEMPLOYED	YES	YES	2011	YES	YES	TDF/3TC/EFV	NO	NO	NO	NO	NO	37	42346	NEGATIVE	NEGATIVE	NEGATIVE	sokoto
10	32	F	S	SOKOTO	G	UNEMPLOYED	NO	YES	2017	YES	YES	TDF/3TC/EFV	NO	NO	YES	NO	NO	155		NEGATIVE	NEGATIVE	NEGATIVE	sokoto
11	51	F	D	SOKOTO	SSC	UNEMPLOYED	YES	YES	2003	YES	YES	ALT/3TC/NVP	YES	NO	YES	NO	NO	92	<20	NEGATIVE	NEGATIVE	NEGATIVE	sokoto
12	37	M	M	SOKOTO	G	CIVIL DEFENCE	YES	YES	2018	YES	NO	NO	NO	YES	NO	NO	NO	170		NEGATIVE	NEGATIVE	NEGATIVE	sokoto
13	50	F	W	SOKOTO	G	LECTURER	NO	YES	2004	YES	YES	AZT/3TC/NVP	NO	NO	NO	NO	NO	119	19536	NEGATIVE	NEGATIVE	NEGATIVE	sokoto
14	42	M	M	SOKOTO	G	MECHANICAL ENGINEER	NO	YES	2008	YES	YES	TDF/3TC/EFV	YES	YES	YES	NO	YES	90	299	NEGATIVE	NEGATIVE	NEGATIVE	sokoto
15	42	M	M	SOKOTO	SSC	BUSINESS	NO	YES	2008	YES	YES	AZT/3TC/NVP	NO	NO	NO	NO	NO	56	50246	NEGATIVE	NEGATIVE	NEGATIVE	sokoto
16	35	F	W	SOKOTO	SSC	BUSINESS	NO	YES	2005	YES	YES	TDF/3TC/EFV	NO	NO	NO	NO	NO	154	1518	NEGATIVE	NEGATIVE	NEGATIVE	sokoto
17	29	M	S	SOKOTO	G	NGO WORKER	NO	YES	2017	YES	YES	TDF/3TC/EFV	NO	NO	NO	NO	NO	188		NEGATIVE	NEGATIVE	NEGATIVE	sokoto
18	62	M	M	SOKOTO	NFE	UNEMPLOYED	NO	YES	2016	YES	YES	TDF/3TC/EFV	NO	NO	NO	NO	NO	153	1050	NEGATIVE	NEGATIVE	NEGATIVE	sokoto
19	43	F	M	SOKOTO	G	CIVIL DEFENCE	NO	YES	2018	YES	YES	TDF/3TC/EFV	NO	NO	NO	NO	NO	140		NEGATIVE	NEGATIVE	NEGATIVE	sokoto
20		F	D	SOKOTO	NFE	UNEMPLOYED	YES	YES	2016	YES	YES	TDF/3TC/EFV	NO	NO	YES	NO	NO		129	NEGATIVE	NEGATIVE	NEGATIVE	sokoto
21	35	F	M	SOKOTO	NFE	UNEMPLOYED	NO	YES	2010	YES	YES	ABC+3TC+ATV/V	NO	NO	NO	NO	NO	189	123000	NEGATIVE	NEGATIVE	NEGATIVE	sokoto
22	43	F	M	SOKOTO	NFE	HOUSE WIFE	NO	YES	2013	YES	YES	AZT/3TC/NVP	NO	NO	NO	NO	NO	781	138045	NEGATIVE	NEGATIVE	NEGATIVE	sokoto
23	30	F	M	SOKOTO	NFE	HOUSE WIFE	NO	YES	2016	YES	YES	AZT/3TC/NVP	NO	NO	YES	NO	NO	63	3166252	NEGATIVE	NEGATIVE	NEGATIVE	sokoto
24	35	F	M	SOKOTO	G	CIVIL SERVANT	YES	YES	2010	YES	YES	TDF/3TC/EFV	NO	NO	NO	NO	NO	186	<20	NEGATIVE	NEGATIVE	NEGATIVE	sokoto
25	70	F	W	SOKOTO	NFE	TRADER	NO	YES	2006	YES	YES	AZT/3TC/NVP	YES	NO	YES	NO	YES	188	11470	NEGATIVE	NEGATIVE	NEGATIVE	sokoto
26	37	M	M	SOKOTO	G	IT PERSONNEL	NO	YES	2017	YES	YES	AZT/3TC/NVP	NO	NO	NO	NO	NO	29		NEGATIVE	NEGATIVE	NEGATIVE	sokoto
27	46	M	M	SOKOTO	PSC	MECHANIC	YES	YES		NO	NO	NO	NO	NO	NO	NO	NO	102	<20	NEGATIVE	NEGATIVE	NEGATIVE	sokoto
28	33	F	M	SOKOTO	G	CIVIL SERVANT	NO	YES	2018	YES	YES	TDF/3TC/EFV	NO	NO	NO	NO	NO	150		NEGATIVE	NEGATIVE	NEGATIVE	sokoto
29	40	F	M	SOKOTO	SSC	UNEMPLOYED	NO	YES	2008	YES	YES	TDF+3TC+ATZ/V	NO	NO	YES	NO	NO	111	<20	NEGATIVE	NEGATIVE	NEGATIVE	sokoto
30	40	F	M	SOKOTO	NFE	UNEMPLOYED	NO	YES	2018	YES	NO	NO	NO	NO	NO	NO	NO	44	24034	NEGATIVE	NEGATIVE	NEGATIVE	sokoto
31	30	F	M	SOKOTO	NFE	TRADER	YES	YES	2017	YES	YES	AZT/3TC/NVP	NO	NO	NO	NO	NO	132		NEGATIVE	NEGATIVE	NEGATIVE	sokoto
32	67	M	M	SOKOTO	G	CONSTRUCTION WORKER	NO	YES	2013	YES	YES	ABC+3TC+ATV/V	YES	NO	NO	NO	YES	123	13956	NEGATIVE	NEGATIVE	NEGATIVE	sokoto
33	54	M	M	SOKOTO	G	TEACHER	YES	YES	2006	YES	YES	ABC/3TC/ATZr	NO	NO	NO	NO	NO	94	148	NEGATIVE	NEGATIVE	NEGATIVE	sokoto
34	35	M	M	SOKOTO	SSC	TEACHER	YES	YES	2017	YES	YES	TDF/3TC/EFV	NO	NO	NO	NO	NO	177	15395	NEGATIVE	NEGATIVE	NEGATIVE	sokoto
35	41	F	D	SOKOTO	NFE	UNEMPLOYED	NO	YES	2018	YES	NO	NO	NO	NO	YES	NO	NO	153	208083	NEGATIVE	NEGATIVE	NEGATIVE	sokoto
36	30	M	M	SOKOTO	SSC	INTERIOR DECORATION	NO	YES	2018	YES	NO	NO	NO	YES	NO	NO	NO	112	325233	NEGATIVE	NEGATIVE	NEGATIVE	sokoto
37	39	M	M	SOKOTO	NFE	UNEMPLOYED	NO	YES	2014	YES	YES	TDF/3TC/EFV	NO	NO	NO	NO	NO	147	1062035	NEGATIVE	NEGATIVE	NEGATIVE	sokoto
38	25	F	W	SOKOTO	NFE	HOUSE WIFE	YES	YES	2017	YES	YES	TDF/3TC/EFV	NO	NO	NO	NO	NO	190		NEGATIVE	NEGATIVE	NEGATIVE	sokoto
39	50	M	M	SOKOTO	G	CIVIL SERVANT	NO	YES	2008	YES	YES	TDF/3TC/EFV	YES	NO	YES	NO	YES	24	22530023	NEGATIVE	NEGATIVE	NEGATIVE	sokoto
40	42	M	M	SOKOTO	PSC	ENGINEER	YES	YES	2015	YES	YES	ABC+3TC+ATV/V	NO	NO	NO	NO	NO	67	23945	NEGATIVE	NEGATIVE	NEGATIVE	sokoto
41	37	F	M	SOKOTO	G	TEACHER	YES	YES	2014	YES	YES	TDF/3TC/EFV	NO	NO	NO	NO	YES	75	226	NEGATIVE	NEGATIVE	NEGATIVE	sokoto
42	16	M	F	SOKOTO	SSC	STUDENT	NO	YES	2004	YES	YES	AZT+3TC+LPV/V	NO	NO	NO	NO	NO	110	323148	NEGATIVE	NEGATIVE	NEGATIVE	sokoto
43	39	F	S	SOKOTO	PSC	UNEMPLOYED	YES	YES	2016	YES	YES	TDF/3TC/EFV	YES	NO	NO	NO	NO	177	39786	NEGATIVE	NEGATIVE	NEGATIVE	sokoto
44	37	M	M	SOKOTO	PSC	DRIVER	YES	YES	2014	YES	YES	TDF/3TC/EFV	NO	NO	NO	NO	YES	150	4758	NEGATIVE	NEGATIVE	NEGATIVE	sokoto
45	24	F	S	SOKOTO	SSC	STUDENT	NO	YES	2018	NO	YES	TDF/3TC/EFV	NO	NO	NO	NO	NO	189	208222	NEGATIVE	NEGATIVE	NEGATIVE	sokoto
46	60	F	M	SOKOTO	SSC	TRADER	NO	YES	2018	YES	NO	NO	NO	NO	YES	NO	NO	150	988	POSITIVE	NEGATIVE	NEGATIVE	sokoto
47	35	M	D	SOKOTO	G	CIVIL SERVANT	NO	YES	2018	NO	NO	NO	NO	NO	NO	NO	NO			NEGATIVE	NEGATIVE	NEGATIVE	sokoto
48	24	F	S	SOKOTO	NFE	UNEMPLOYED	YES	YES	2016	NO	YES	TDF/3TC/EFV	YES	NO	YES	NO	YES		241854	NEGATIVE	NEGATIVE	NEGATIVE	sokoto
49	50	M	M	SOKOTO	G	SOILDER	YES	YES	2018	YES	YES	TDF/3TC/EFV	YES	NO	NO	NO	YES	177	285153	NEGATIVE	NEGATIVE	NEGATIVE	sokoto
50	44	M	M	SOKOTO	NFE	UNEMPLOYED	YES	YES	2017	YES	YES	TDF/3TC/EFV	YES	NO	YES	YES	YES	29	25342032	NEGATIVE	NEGATIVE	NEGATIVE	sokoto
51	26	F	M	SOKOTO	NFE	UNEMPLOYED	NO	YES	2017	YES	YES	TDF/3TC/EFV	NO	NO	YES	NO	NO	118	16516	NEGATIVE	NEGATIVE	NEGATIVE	sokoto
52	51	M	M	SOKOTO	SSC	TRADER	NO	YES	2016	YES	YES	AZT/3TC/NVP	YES	YES	YES	NO	NO	153	175	NEGATIVE	NEGATIVE	NEGATIVE	sokoto
53	41	M	M	SOKOTO	G	CIVIL SERVANT	YES	YES	2008	YES	YES	TDF+3TC+ATZ/V	YES	NO	NO	YES	YES	157	81	NEGATIVE	NEGATIVE	NEGATIVE	sokoto
54	49	F	D	SOKOTO	G	CIVIL SERVANT	NO	YES	2017	YES	YES	TDF/3TC/EFV	YES	NO	YES	NO	NO	123	173063	NEGATIVE	NEGATIVE	NEGATIVE	sokoto
55	48	M	M	SOKOTO	SSC	MECHANIC	NO	YES	2018	NO	NO	NO	NO	NO	NO	NO	NO			NEGATIVE	NEGATIVE	NEGATIVE	sokoto
56	32	F	S	SOKOTO	NFE	UNEMPLOYED	YES	YES	2016	YES	YES	TDF/3TC/EFV	NO	NO	NO	NO	NO	145	1282	NEGATIVE	NEGATIVE	NEGATIVE	sokoto
57	18	F	S	SOKOTO	G	STUDENT	NO	YES	2017	YES	YES	TDF/3TC/EFV	NO	NO	YES	NO	NO	155	20053	NEGATIVE	NEGATIVE	NEGATIVE	sokoto
58	26	F	S	SOKOTO	G	CORPER	YES	YES	2015	YES	YES	TDF/3TC/EFV	NO	NO	NO	NO	NO	72	8266169	NEGATIVE	NEGATIVE	NEGATIVE	sokoto
59	24	M	S	SOKOTO	NFE	FARMER	YES	YES	2018	YES	NO	NO	NO	NO	YES	NO	NO	75		NEGATIVE	NEGATIVE	NEGATIVE	sokoto
60	55	F	M	SOKOTO	NFE	UNEMPLOYED	YES	YES	2014	YES	YES	TDF/3TC/EFV	NO	NO	NO	NO	NO	26	3674	NEGATIVE	NEGATIVE	NEGATIVE	sokoto
61	45	F	M	SOKOTO	G	UNEMPLOYED	NO	YES	2002	YES	YES	TDF+3TC+ATZ/V	NO	YES	YES	NO	NO	54	45439	NEGATIVE	NEGATIVE	NEGATIVE	sokoto
62	34	F	M	SOKOTO	SSC	HOUSE WIFE	NO	YES	2015	YES	YES	AZT/3TC/NVP	NO	NO	NO	NO	NO	148	16326	NEGATIVE	NEGATIVE	NEGATIVE	sokoto
63	36	M	S	SOKOTO	NFE	TRADER	NO	YES	2018	YES	YES	TDF/3TC/EFV	NO	NO	NO	NO	NO	33		NEGATIVE	NEGATIVE	NEGATIVE	sokoto
64	61	M	M	SOKOTO	G	RETIRED	NO	YES	2018	YES	YES	TDF/3TC/EFV	NO	NO	NO	NO	NO	177	205332	NEGATIVE	NEGATIVE	NEGATIVE	sokoto
65	40	M	S	SOKOTO	G	TEACHER	YES	YES	2018	YES	YES	TDF/3TC/EFV	YES	YES	YES	NO	YES	55		NEGATIVE	NEGATIVE	NEGATIVE	sokoto
66	37	M	M	SOKOTO	NFE	DRIVER	YES	YES	2018	NO	NO	NO	NO	NO	NO	NO	NO			NEGATIVE	NEGATIVE	NEGATIVE	sokoto
67	40	M	M	SOKOTO	NFE	BUSINESS	NO	YES	2017	YES	YES	TDF/3TC/EFV	NO	NO	NO	NO	NO	159		NEGATIVE	NEGATIVE	NEGATIVE	sokoto
68	45	F	M	SOKOTO	NFE	UNEMPLOYED	NO	N	2010	YES	YES	AZT/3TC/NVP	NO	NO	YES	NO	NO	179	32374	NEGATIVE	NEGATIVE	NEGATIVE	sokoto
69	52	M	M	SOKOTO	G	CIVIL SERVANT	NO	YES	2018	YES	NO	NO	NO	NO	NO	NO	NO	188		NEGATIVE	NEGATIVE	NEGATIVE	sokoto
70	47	M	M	SOKOTO	PSC	BUSINESS	NO	YES	2018	YES	NO	NO	NO	YES	NO	NO	NO	153		NEGATIVE	NEGATIVE	NEGATIVE	sokoto
71	23	M	S	SOKOTO	G	BUSINESS	NO	YES	2017	YES	YES	TDF/3TC/EFV	NO	NO	NO	NO	NO	87	7024	NEGATIVE	NEGATIVE	NEGATIVE	sokoto
72	35	M	M	SOKOTO	SSC	TRANSPORTER	YES	YES	2016	YES	YES	TDF/3TC/EFV	NO	NO	YES	NO	NO	121	<20	NEGATIVE	NEGATIVE	NEGATIVE	sokoto
74	30	F	W	SOKOTO	NFE	UNEMPLOYED	NO	YES	2018	YES	NO	NO	NO	NO	NO	NO	NO	100		POSITIVE	NEGATIVE	NEGATIVE	sokoto
75	65	M	M	SOKOTO	PSC	RETIRED	YES	YES	2017	YES	NO	NO	NO	NO	NO	NO	NO	150		NEGATIVE	NEGATIVE	NEGATIVE	sokoto
76	51	M	M	SOKOTO	G	CIVIL SERVANT	YES	YES	2018	YES	NO	NO	NO	NO	NO	NO	NO	120		NEGATIVE	NEGATIVE	NEGATIVE	sokoto
77	46	F	M	SOKOTO	G	BUSINESS	YES	YES	2008	YES	YES	TDF/3TC/EFV	YES	NO	YES	NO	YES	35	3280553	NEGATIVE	NEGATIVE	NEGATIVE	sokoto
78	27	F	M	SOKOTO	NFE	BUSINESS	YES	YES	2018	YES	NO	NO	NO	NO	YES	NO	NO	160		NEGATIVE	NEGATIVE	NEGATIVE	sokoto
79	47	M	M	SOKOTO	PSC	UNEMPLOYED	YES	YES	2018	YES	NO	NO	NO	NO	NO	NO	NO	198		NEGATIVE	NEGATIVE	NEGATIVE	sokoto
80	38	F	W	SOKOTO	SSC	BUSINESS	YES	YES	2012	YES	YES	AZT/3TC/NVP	NO	NO	NO	NO	NO	197		NEGATIVE	NEGATIVE	NEGATIVE	sokoto
81	65	F	W	SOKOTO	NFE	BUSINESS	YES	YES	2018	YES	YES	TDF/3TC/EFV	YES	NO	YES	NO	YES	124	203355	NEGATIVE	NEGATIVE	NEGATIVE	sokoto
82	54	M	M	SOKOTO	G	POLICE OFFICER	NO	YES	2015	YES	YES	TDF/3TC/EFV	YES	NO	NO	NO	YES	120		NEGATIVE	NEGATIVE	NEGATIVE	sokoto
83	46	M	M	KEBBI	PG	TEACHER	YES	YES	2018	YES	NO	NO	NO	NO	NO	NO	NO	198		NEGATIVE	NEGATIVE	NEGATIVE	sokoto
84	50	F	W	SOKOTO	NFE	UNEMPLOYED	YES	YES	2017	YES	NO	NO	NO	NO	YES	NO	NO	126		NEGATIVE	NEGATIVE	NEGATIVE	sokoto
85	30	F	D	SOKOTO	NFE	TAILOR	YES	YES	2018	YES	YES	TDF/3TC/EFV	YES	NO	YES	NO	NO	94	350003	POSITIVE	NEGATIVE	NEGATIVE	sokoto
86	35	M	S	SOKOTO	PSC	CARPENTER	NO	YES	2018	YES	NO	NO	NO	NO	NO	NO	NO	100		POSITIVE	POSITIVE	POSITIVE	sokoto
87	35	M	M	SOKOTO	NFE	BUSINESS	YES	YES	2018	YES	NO	NO	NO	NO	NO	NO	NO	120		NEGATIVE	NEGATIVE	NEGATIVE	sokoto
88	25	F	S	SOKOTO	G	CORPER	NO	YES	2018	YES	NO	NO	NO	NO	NO	NO	NO	175		NEGATIVE	NEGATIVE	NEGATIVE	sokoto
89	25	F	S	SOKOTO	G	BUSINESS	YES	YES	2018	YES	NO	NO	NO	NO	NO	NO	NO	85		NEGATIVE	NEGATIVE	NEGATIVE	sokoto
90	45	M	M	SOKOTO	SSC	BUSINESS	YES	YES	2018	YES	NO	NO	NO	NO	NO	NO	NO	142		NEGATIVE	NEGATIVE	NEGATIVE	sokoto
91	47	M	M	SOKOTO	G	CIVIL SERVANT	YES	YES	2018	YES	NO	NO	YES	YES	NO	NO	YES	100		NEGATIVE	NEGATIVE	NEGATIVE	sokoto
92	25	F	D	ZAMFARA	NFE	UNEMPLOYED	NO	YES	2018	YES	NO	NO	NO	NO	NO	NO	NO	75		NEGATIVE	NEGATIVE	NEGATIVE	sokoto
93	35	F	M	SOKOTO	NFE	HOUSE WIFE	NO	YES	2018	YES	NO	NO	NO	NO	NO	NO	NO	117		NEGATIVE	NEGATIVE	NEGATIVE	sokoto
94	35	M	M	SOKOTO	PSC	MECHANIC	NO	YES	2018	YES	NO	NO	NO	NO	NO	NO	NO	150		NEGATIVE	NEGATIVE	NEGATIVE	sokoto
95	30	F	M	SOKOTO	NFE	TRADER	NO	YES	2018	YES	NO	NO	YES	NO	NO	NO	NO	100		NEGATIVE	NEGATIVE	NEGATIVE	sokoto
96	30	F	M	SOKOTO	NFE	HOUSE WIFE	YES	YES	2018	YES	NO	NO	NO	NO	NO	NO	NO	134		NEGATIVE	NEGATIVE	NEGATIVE	sokoto
97	37	F	W	SOKOTO	NFE	HOUSE WIFE	YES	YES	2018	YES	YES	TDF/3TC/EFV	NO	NO	NO	NO	NO	45		NEGATIVE	NEGATIVE	NEGATIVE	sokoto
98	20	F	S	KEBBI	NFE	STUDENT	NO	YES	2018	YES	NO	NO	NO	NO	NO	NO	NO	100		POSITIVE	POSITIVE	POSITIVE	sokoto
99	40	M	M	SOKOTO	NFE	BUSINESS	YES	YES	2018	YES	NO	NO	NO	NO	NO	NO	NO	200		NEGATIVE	NEGATIVE	NEGATIVE	sokoto
100	35	M	S	SOKOTO	SSC	BUSINESS	YES	YES	2018	YES	YES	TDF/3TC/EFV	NO	NO	NO	NO	NO	120		NEGATIVE	NEGATIVE	NEGATIVE	sokoto
72	44	F	M	SOKOTO	NFE	HOUSE WIFE	NO	YES	2018	YES	YES	TDF/3TC/EFV	NO	NO	NO	NO	NO	150		NEGATIVE	NEGATIVE	NEGATIVE	sokoto
102	35	M	M	SOKOTO	G	C/S	NO	YES	SPECIALIST	YES	YES	AZT/3TC/NVP	NO	YES	NO	YES	YES	75	537438	NEGATIVE	NEGATIVE	NEGATIVE	sokoto
103	45	F	W	SOKOTO	PG	JOURNALIST	NO	YES	2005	YES	YES	AZT/3TC/NVP	NO	YES	NO	NO	NO	14		NEGATIVE	NEGATIVE	NEGATIVE	sokoto
106	35	F	M	SOKOTO	PSC	HOUSE WIFE	YES	YES	2018	YES	NO	NO	NO	NO	NO	NO	NO	486		NEGATIVE	NEGATIVE	NEGATIVE	sokoto
107	23	M	S	SOKOTO	JSC	ELECTRICIAN	NO	YES	2018	NO	YES	TDF/3TC/EFV	NO	NO	NO	NO	NO			NEGATIVE	NEGATIVE	NEGATIVE	sokoto
108	12	F	S	SOKOTO	PSC	STUDENT	YES	YES	2008	NO	YES	AZT/3TC/NVP	NO	NO	YES	NO	NO		82277	NEGATIVE	NEGATIVE	NEGATIVE	sokoto
108	35	F	S	SOKOTO	JSC	HOUSE WIFE	YES	YES	2011	NO	YES	TDF/3TC/EFV	NO	NO	NO	NO	NO			NEGATIVE	NEGATIVE	NEGATIVE	sokoto
110	30	F	M	SOKOTO	NFE	NGO WORKER	NO	YES	2014	NO	YES	TDF/3TC/EFV	NO	NO	NO	NO	NO			NEGATIVE	NEGATIVE	NEGATIVE	sokoto
111	17	F	W	SOKOTO	NFE	HOUSE WIFE	YES	YES	2018	NO	NO	NO	NO	NO	NO	NO	NO			NEGATIVE	NEGATIVE	NEGATIVE	sokoto
112	35	F	W	SOKOTO	SSC	BUSINESS	NO	YES	2017	NO	NO	NO	NO	NO	NO	NO	NO			NEGATIVE	NEGATIVE	NEGATIVE	sokoto
113	49	M	M	SOKOTO	G	POLICE OFFICER	YES	YES	2019	NO	NO	NO	NO	NO	NO	NO	NO			NEGATIVE	NEGATIVE	NEGATIVE	sokoto

## Sheet: Yola
S/N	AGE	SEX	MARITAL STATUS	STATE	EDUCATION	PROFESSION	BIRDS HISTORY	RETROVIRAL (+VE)	DIAGNOSED (year)	CD4 COUNT	ANTI-RETROVIRAL DRUGS	DRUG	ADMISSION	PRESENT SYMPTOM	SKIN LESION/ ULCER	SEIZURE	LOSS OF CONSCIOUSNESS	CD4 COUNT (cells/ul)	VIRAL LOAD (copies/ml	CRYPTOCOCCAL ANTIGEN STATUS	1 IN 5 DILUTION	1 IN 2 DILUTION	facility
YL/CM/18/001	46	M	W	ADAMAWA	G	G	NO	YES	2015	NO	YES	TEN/LAM/EFV	NO	NO	NO	NO	NO	106		NEGATIVE	NEGATIVE	NEGATIVE	yola
YL/CM/18/002	33	F	S	ADAMAWA	SSC	UNEMPLOYED	YES	YES	2012	NO	YES	ZID/LAM/NEV	NO	NO	NO	NO	NO	60		NEGATIVE	NEGATIVE	NEGATIVE	yola
YL/CM/18/003	52	M	M	ADAMAWA	PSC	RETIRED	YES	YES	1998	NO	YES	ZID,LAM,LOP/RIT	NO	NO	NO	NO	NO	64	76819	NEGATIVE	NEGATIVE	NEGATIVE	yola
YL/CM/18/004	36	F	S	ADAMAWA	SSC	TRADER	NO	YES	2009	NO	YES	ZID/LAM/NEV	NO	NO	NO	NO	NO	57		NEGATIVE	NEGATIVE	NEGATIVE	yola
YL/CM/18/005	56	F	W	ADAMAWA	NFE	FARMER	NO	YES	2013	NO	YES	TEN,LAM,ATA/RIT	NO	NO	NO	NO	NO	174		NEGATIVE	NEGATIVE	NEGATIVE	yola
YL/CM/18/006	43	M	M	TARABA	SSC	TRADER	NO	YES	2008	NO	YES	NO	NO	NO	NO	NO	NO	194		NEGATIVE	NEGATIVE	NEGATIVE	yola
YL/CM/18/007	35	F	W	ADAMAWA	JSC	SEAMSTRESS	NO	YES	2015	NO	YES	ZID/LAM/NEV	NO	NO	NO	NO	NO	78		NEGATIVE	NEGATIVE	NEGATIVE	yola
YL/CM/18/008	26	F	S	ADAMAWA	JSC	STUDENT	YES	YES	2018	NO	NO	NO	NO	NO	NO	NO	NO	120		NEGATIVE	NEGATIVE	NEGATIVE	yola
YL/CM/18/009	37	F	M	ADAMAWA	SSC	HOUSEWIFE	NO	YES	2010	NO	YES	TEN/LAM/EFV	NO	NO	NO	NO	NO	171		NEGATIVE	NEGATIVE	NEGATIVE	yola
YL/CM/18/010	43	M	M	ADAMAWA	G	LECTURER	YES	YES	2009	NO	YES	TEN,LAM,ATA/RIT	NO	NO	NO	NO	NO	63		NEGATIVE	NEGATIVE	NEGATIVE	yola
YL/CM/18/011	35	F	D	ADAMAWA	G	UNEMPLOYED	NO	YES	2018	NO	NO	NO	NO	NO	NO	NO	NO	95		NEGATIVE	NEGATIVE	NEGATIVE	yola
YL/CM/18/012	38	F	D	ADAMAWA	PSC	UNEMPLOYED	YES	YES	2012	NO	YES	TEN/LAM/EFV	YES	NO	NO	NO	NO	88		NEGATIVE	NEGATIVE	NEGATIVE	yola
YL/CM/18/013	40	M	M	ADAMAWA	G	ADMIN OFFICER	NO	YES	2012	YES	YES	ZID/LAM/NEV	NO	NO	NO	NO	NO	212		NEGATIVE	NEGATIVE	NEGATIVE	yola
YL/CM/18/014	15	M	S	ADAMAWA	JSC	STUDENT	NO	YES	2008	NO	YES	TEN/LAM/EFV	NO	NO	NO	NO	NO	34		NEGATIVE	NEGATIVE	NEGATIVE	yola
YL/CM/18/015	34	F	M	ADAMAWA	G	TEACHER	NO	YES	2018	NO	YES	TEN/LAM/EFV	NO	NO	YES	NO	NO	61		NEGATIVE	NEGATIVE	NEGATIVE	yola
YL/CM/18/016	63	M	M	ADAMAWA	G	RETIRED	NO	YES	2018	NO	YES	TEN/LAM/EFV	NO	NO	NO	NO	NO	112		NEGATIVE	NEGATIVE	NEGATIVE	yola
YL/CM/18/017	50	F	M	ADAMAWA	G	RETIRED	YES	YES	2007	NO	YES	ZID/LAM/NEV	NO	NO	NO	NO	NO	101		NEGATIVE	NEGATIVE	NEGATIVE	yola
YL/CM/18/018	35	F	M	ADAMAWA	G	UNEMPLOYED	NO	YES	2010	NO	YES	ZID/LAM/NEV	NO	NO	YES	NO	NO	74		NEGATIVE	NEGATIVE	NEGATIVE	yola
YL/CM/18/019	47	F	W	ADAMAWA	PSC	TRADER	NO	YES	2018	NO	NO	NO	NO	NO	NO	NO	NO	147		NEGATIVE	NEGATIVE	NEGATIVE	yola
YL/CM/18/020	42	M	W	ADAMAWA	NFE	FARMER	NO	YES	2018	NO	NO	NO	NO	NO	NO	NO	NO	51		NEGATIVE	NEGATIVE	NEGATIVE	yola
YL/CM/18/021	40	F	M	ADAMAWA	PSC	HOUSEWIFE	NO	YES	2008	NO	YES	TEN/LAM/EFV	NO	NO	NO	NO	NO	170		NEGATIVE	NEGATIVE	NEGATIVE	yola
YL/CM/18/022	59	M	M	ADAMAWA	PG	LECTURER	NO	YES	2017	YES	YES	TEN/LAM/EFV	NO	NO	NO	NO	NO	190		NEGATIVE	NEGATIVE	NEGATIVE	yola
YL/CM/18/023	51	F	W	ADAMAWA	SSC	TRADER	NO	YES	2006	YES	YES	TEN,LAM,ATA/RIT	NO	NO	YES	NO	YES	137		NEGATIVE	NEGATIVE	NEGATIVE	yola
YL/CM/18/024	19	F	S	ADAMAWA	SSC	STUDENT	NO	YES	2007	YES	YES	ZID/LAM/NEV	NO	NO	NO	NO	NO	221		NEGATIVE	NEGATIVE	NEGATIVE	yola
YL/CM/18/025	36	F	M	ADAMAWA	G	BUSINESS	NO	YES	2013	NO	YES	ZID/LAM/NEV	NO	NO	NO	NO	NO	200	19286	NEGATIVE	NEGATIVE	NEGATIVE	yola
YL/CM/18/026	59	M	M	ADAMAWA	G	FARMER	NO	YES	2011	YES	YES	TEN/LAM/EFV	NO	NO	NO	NO	NO	197		NEGATIVE	NEGATIVE	NEGATIVE	yola
YL/CM/18/026	59	M	M	ADAMAWA	G	FARMER	NO	YES	2011	YES	YES	TEN/LAM/EFV	NO	NO	NO	NO	NO	197		NEGATIVE	NEGATIVE	NEGATIVE	yola
YL/CM/18/027	34	F	D	ADAMAWA	NFE	CLEANER	NO	YES	2015	NO	YES	ZID/LAM/NEV	NO	NO	YES	NO	NO	177		NEGATIVE	NEGATIVE	NEGATIVE	yola
YL/CM/18/028	38	F	M	ADAMAWA	NFE	TRADER	NO	YES	2018	NO	NO	NO	NO	NO	NO	NO	NO	174		NEGATIVE	NEGATIVE	NEGATIVE	yola
YL/CM/18/029	35	F	W	ADAMAWA	NFE	FARMER	NO	YES	2008	NO	YES	TEN/LAM/EFV	NO	NO	NO	NO	NO	116		NEGATIVE	NEGATIVE	NEGATIVE	yola
YL/CM/18/030	30	F	M	ADAMAWA	PSC	FARMER	NO	YES	2012	NO	YES	ZID/LAM/NEV	NO	NO	NO	YES	YES	29		NEGATIVE	NEGATIVE	NEGATIVE	yola
YL/CM/18/031	22	F	M	ADAMAWA	NFE	FARMER	NO	YES	2018	NO	NO	NO	NO	NO	NO	NO	NO	88		NEGATIVE	NEGATIVE	NEGATIVE	yola
YL/CM/18/032	39	F	M	ADAMAWA	SSC	CIVIL SERVANT	NO	YES	2008	YES	YES	ZID/LAM/NEV	NO	NO	NO	NO	NO	34		NEGATIVE	NEGATIVE	NEGATIVE	yola
YL/CM/18/033	55	F	D	ADAMAWA	PSC	HOUSEWIFE	NO	YES	2018	NO	NO	NO	NO	NO	NO	NO	NO	147		NEGATIVE	NEGATIVE	NEGATIVE	yola
YL/CM/18/034	40	M	M	ADAMAWA	PSC	FARMER	NO	YES	2018	NO	NO	NO	NO	NO	NO	NO	NO	101		NEGATIVE	NEGATIVE	NEGATIVE	yola
YL/CM/18/035	62	M	M	ADAMAWA	SSC	CAR DEALER	NO	YES	2017	NO	YES	TEN/LAM/EFV	NO	NO	NO	NO	NO	148		NEGATIVE	NEGATIVE	NEGATIVE	yola
YL/CM/18/036	36	F	D	ADAMAWA	G	TEACHER	NO	NO	2009	NO	YES	TEN/LAM/EFV	NO	NO	NO	NO	NO	46		NEGATIVE	NEGATIVE	NEGATIVE	yola
YL/CM/18/037	34	F	S	ADAMAWA	G	TEACHER	NO	YES	2017	NO	YES	TEN/LAM/EFV	NO	NO	NO	NO	NO	40		NEGATIVE	NEGATIVE	NEGATIVE	yola
YL/CM/18/038	36	M	S	ADAMAWA	SSC	STUDENT	NO	YES	2015	YES	YES	TEN/LAM/EFV	NO	NO	NO	NO	NO	168		NEGATIVE	NEGATIVE	NEGATIVE	yola
YL/CM/18/039	40	F	M	ADAMAWA	NFE	HOUSEWIFE	NO	YES	2010	NO	YES	TEN,LAM,ATA/RIT	NO	NO	NO	NO	NO	137		NEGATIVE	NEGATIVE	NEGATIVE	yola
YL/CM/18/040	34	M	M	ADAMAWA	SSC	IT PERSONEL	NO	YES	2012	YES	YES	TEN /LAM/ATA	NO	NO	YES	NO	NO	196		NEGATIVE	NEGATIVE	NEGATIVE	yola
YL/CM/18/041	35	M	S	ADAMAWA	SSC	FARMER	NO	YES	2018	NO	YES	TEN/LAM/EFV	NO	NO	NO	NO	NO	178		NEGATIVE	NEGATIVE	NEGATIVE	yola
YL/CM/18/042	47	M	M	ADAMAWA	G	TEACHER	NO	YES	2017	NO	YES	TEN/LAM/EFV	NO	NO	NO	NO	NO	98		NEGATIVE	NEGATIVE	NEGATIVE	yola
YL/CM/18/043	45	M	M	ADAMAWA	PSC	TRADER	NO	YES	2015	NO	YES	TEN/LAM/EFV	NO	NO	YES	NO	NO	178		NEGATIVE	NEGATIVE	NEGATIVE	yola
YL/CM/18/044	30	F	S	ADAMAWA	PSC	TRADER	YES	YES	2016	NO	YES	TEN/LAM/EFV	NO	NO	NO	NO	NO	63		NEGATIVE	NEGATIVE	NEGATIVE	yola
YL/CM/18/045	38	M	D	ADAMAWA	G	LECTURER	NO	YES	2007	NO	YES	ZID/LAM/NEV	NO	NO	NO	NO	NO	51		NEGATIVE	NEGATIVE	NEGATIVE	yola
YL/CM/18/046	38	M	S	ADAMAWA	SSC	UNEMPLOYED	YES	YES	2015	NO	YES	TEN/LAM/EFV	NO	NO	NO	NO	NO	175		NEGATIVE	NEGATIVE	NEGATIVE	yola
YL/CM/118/047	25	F	M	ADAMAWA	NFE	TRADER	NO	YES	2018	NO	NO	NO	NO	NO	NO	NO	NO	174		NEGATIVE	NEGATIVE	NEGATIVE	yola
YL/CM/18/048	23	F	S	ADAMAWA	JSC	STUDENT	NO	YES	2011	NO	YES	ZID/LAM/NEV	NO	NO	YES	NO	NO	95		NEGATIVE	NEGATIVE	NEGATIVE	yola
YL/CM/18/049	43	M	S	ADAMAWA	SSC	TRADER	NO	YES	2017	NO	YES	TEN/LAM/EFV	NO	NO	NO	NO	NO	119		NEGATIVE	NEGATIVE	NEGATIVE	yola
YL/CM/18/050	50	M	M	ADAMAWA	G	IT PERSONEL	YES	YES	2011	YES	YES	TEN,LAM,ATA/RIT	NO	NO	NO	NO	NO	163		NEGATIVE	NEGATIVE	NEGATIVE	yola
YL/CM/18/051	38	F	D	ADAMAWA	NFE	TRADER	YES	YES	2018	NO	YES	TEN/LAM/EFV	NO	NO	NO	NO	NO	61		NEGATIVE	NEGATIVE	NEGATIVE	yola
YL/CM/18/052	35	F	M	ADAMAWA	NFE	UNEMPLOYED	YES	YES		NO	YES	TEN/LAM/EFV	NO	NO	NO	NO	NO	3	402654	NEGATIVE	NEGATIVE	NEGATIVE	yola
YL/CM/18/053	35	F	M	ADAMAWA	PSC	HOUSEWIFE	NO	YES	2012	NO	YES	TEN ,LAM,LOP,RIT	YES	NO	YES	YES	YES	155		NEGATIVE	NEGATIVE	NEGATIVE	yola
YL/CM/18/054	35	F	S	ADAMAWA	SSC	STUDENT	NO	YES	2008	NO	YES	ZID/LAM/NEV	NO	NO	NO	NO	NO	64		NEGATIVE	NEGATIVE	NEGATIVE	yola
YL/CM/18/055	28	F	M	ADAMAWA	PSC	SEAMSTRESS	NO	YES	2018	NO	NO	NO	NO	NO	YES	NO	NO	78		NEGATIVE	NEGATIVE	NEGATIVE	yola
YL/CM/18/056	60	M	M	ADAMAWA	PSC	TRADITIONAL HEALER	NO	YES	2017	NO	NO	NO	NO	NO	YES	NO	NO	47		NEGATIVE	NEGATIVE	NEGATIVE	yola
YL/CM/18/057	21	F	S	ADAMAWA	JSC	STUDENT	NO	YES	2018	NO	NO	NO	NO	NO	NO	NO	NO	40		NEGATIVE	NEGATIVE	NEGATIVE	yola
YL/CM/18/058	29	F	S	ADAMAWA	G	UNEMPLOYED	NO	YES	2013	NO	YES	TEN/LAM/EFV	NO	NO	NO	NO	NO	24		NEGATIVE	NEGATIVE	NEGATIVE	yola
YL/CM/18/059	39	M	M	ADAMAWA	G	CLERGYMAN	NO	YES	2017	NO	YES	ZID/LAM/NEV	NO	NO	NO	NO	NO	104		NEGATIVE	NEGATIVE	NEGATIVE	yola
YL/CM/18/060	18	F	S	ADAMAWA	JSC	STUDENT	NO	YES	2018	NO	NO	NO	NO	NO	YES	NO	NO	86		NEGATIVE	NEGATIVE	NEGATIVE	yola
YL/CM/18/061	52	M	M	ADAMAWA	G	ACCOUNTANT	YES	YES	2003	NO	YES	TEN,LAM,ATA/RIT	NO	NO	YES	NO	NO	7		NEGATIVE	NEGATIVE	NEGATIVE	yola
YL/CM/18/062	30	F	W	ADAMAWA	NFE	FOOD VENDOR	NO	YES		NO	YES	TEN/LAM/EFV	NO	NO	NO	NO	NO	40		NEGATIVE	NEGATIVE	NEGATIVE	yola
YL/CM/18/063	34	F	S	ADAMAWA	SSC	TRADER	NO	YES	2012	NO	YES	TEN/LAM/EFV	NO	NO	NO	NO	NO	3		NEGATIVE	NEGATIVE	NEGATIVE	yola
YL/CM/18/064	47	M	W	ADAMAWA	G	ENGINEER	YES	YES	2018	NO	NO	NO	NO	NO	NO	NO	NO	71		NEGATIVE	NEGATIVE	NEGATIVE	yola
YL/CM/18/065	44	M	M	ADAMAWA	G	ARM SQUAD PRISON	NO	YES	2018	NO	NO	NO	NO	NO	NO	NO	NO	117		NEGATIVE	NEGATIVE	NEGATIVE	yola
YL/CM/18/066	46	M	M	ADAMAWA	PSC	DRIVER	NO	YES	2007	NO	YES	ZID/LAM/NEV	NO	NO	NO	NO	NO	184		NEGATIVE	NEGATIVE	NEGATIVE	yola
YL/CM/18/067	24	F	S	ADAMAWA	SSC	UNEMPLOYED	NO	YES	2018	NO	NO	NO	NO	NO	NO	NO	NO	33		NEGATIVE	NEGATIVE	NEGATIVE	yola
YL/CM/18/068	38	M	M	ADAMAWA	SSC	FISHERMAN/FARMER	NO	YES	2018	NO	NO	NO	NO	NO	NO	NO	NO	167		NEGATIVE	NEGATIVE	NEGATIVE	yola
YL/CM/18/069	37	F	M	ADAMAWA	G	POLICE OFFICER	NO	YES	2008	NO	YES	ZID/LAM/NEV	NO	NO	NO	NO	NO	61		NEGATIVE	NEGATIVE	NEGATIVE	yola
YL/CM/18/70	25	M	S	ADAMAWA	PSC	PANEL BEATER/TRADER	NO	YES	2018	NO	NO	NO	NO	NO	NO	NO	NO	47		NEGATIVE	NEGATIVE	NEGATIVE	yola
YL/CM/18/071	40	F	D	ADAMAWA	PSC	CLEANER	NO	YES	2018	NO	NO	NO	NO	NO	NO	NO	NO	48		NEGATIVE	NEGATIVE	NEGATIVE	yola
YL/CM/18/072	32	M	M	ADAMAWA	SSC	CARPENTER	NO	YES	2018	NO	NO	NO	YES	YES	YES	NO	NO	34		NEGATIVE	NEGATIVE	NEGATIVE	yola
YL/CM/18/073	40	M	D	ADAMAWA	SSC	CARPENTER	NO	YES	2010	NO	NO	NO	NO	NO	YES	NO	NO	71		NEGATIVE	NEGATIVE	NEGATIVE	yola
YL/CM/18/074	34	F	M	ADAMAWA	JSC	TRADER	NO	YES	2018	NO	NO	NO	NO	NO	NO	NO	NO	100		NEGATIVE	NEGATIVE	NEGATIVE	yola

## Sheet: Anambra
S/N	AGE	SEX	MARITAL STATUS	STATE	EDUCATION	PROFESSION	BIRDS HISTORY	RETROVIRAL (+VE)	DIAGNOSED (year)	CD4 COUNT	ANTI-RETROVIRAL DRUGS	DRUG	ADMISSION	PRESENT SYMPTOM	SKIN LESION/ ULCER	SEIZURE	LOSS OF CONSCIOUSNESS	CD4 COUNT (cells/ul)	VIRAL LOAD (copies/ml	CRYPTOCOCCAL ANTIGEN STATUS	1 IN 5 DILUTION	NEGATIVE	Facility
O53445	30	F	M	ANAMBRA	SSC	TRADER	NO	YES	2018	NO	NO	NO	YES	YES	NO	NO	YES				NEGATIVE	NEGATIVE	anambra
3415	63	M	W	ANAMBRA	PSC	DRIVER	NO	YES	2011	NO	YES		NO	NO	NO	NO	NO				NEGATIVE	NEGATIVE	anambra
1833	41	F	M	ANAMBRA	PSC	TRADER	YES	YES	2008	YES	YES		NO	NO	NO	NO	NO	191			NEGATIVE	NEGATIVE	anambra
379	42	F	W	ANAMBRA	SSC	TRADER	NO	YES	2011	NO	YES		NO	NO	NO	NO	NO				NEGATIVE	NEGATIVE	anambra
O44998	38	F	M	ENUGU	SSC	TRADER	NO	YES	2017	NO	NO		NO	NO	NO	NO	NO				NEGATIVE	NEGATIVE	anambra
O21085	38	M	M	ANAMBRA	JSC	DRIVER	NO	YES	2014	NO	NO		NO	NO	YES	NO	NO				NEGATIVE	NEGATIVE	anambra
1432	47	F	W	ANAMBRA	SSC	INSURANCE PERSONEL	YES	YES	2006	NO	YES		NO	NO	NO	NO	NO				NEGATIVE	NEGATIVE	anambra
5224	50	F	W	ANAMBRA	SSC	TRADER	NO	YES	2017	NO	YES		YES	YES	NO	NO	NO				NEGATIVE	NEGATIVE	anambra
O53447		F	W	ANAMBRA	JSC	TRADER	NO	YES	2018	NO	NO		NO	YES	NO	NO	NO				NEGATIVE	NEGATIVE	anambra
O53446	51	M	W	ANAMBRA	PSC	BUSINESS	NO	YES	2018	NO	NO		NO	NO	NO	NO	NO				NEGATIVE	NEGATIVE	anambra
O53449	38	F	M	ANAMBRA	G	TEACHER	NO	YES	2017	NO	NO		NO	NO	YES	NO	NO				NEGATIVE	NEGATIVE	anambra
O341082	45	M	M	ANAMBRA	JSC	CONTRACTOR	NO	YES	2016	NO	YES		NO	NO	NO	NO	NO				NEGATIVE	NEGATIVE	anambra
O44620	32	F	M	IMO	SSC	UNEMPLOYED	NO	YES	2017	NO	YES		NO	NO	YES	NO	NO				NEGATIVE	NEGATIVE	anambra
O21230	57	M	M	ENUGU	PSC	DRIVER	NO	YES	2014	NO	YES		YES	YES	NO	NO	NO				NEGATIVE	NEGATIVE	anambra
O44634	44	F	M	ANAMBRA	SSC	UNEMPLOYED	NO	YES	2017	NO	YES		NO	YES	NO	NO	NO				NEGATIVE	NEGATIVE	anambra
O53453	45	F	W	ANAMBRA	SSC	TRADER	NO	YES	2018	NO	NO		NO	NO	NO	NO	NO				NEGATIVE	NEGATIVE	anambra
O45102T	22	M	S	ANAMBRA	SSC	STUDENT	NO	YES	2015	NO	YES		NO	NO	NO	NO	NO				NEGATIVE	NEGATIVE	anambra
4177	47	M	M	ANAMBRA	SSC	TRADER	NO	YES	2016	NO	YES		YES	YES	NO	NO	NO			POSITIVE	NEGATIVE	NEGATIVE	anambra
O45011	37	M	M	ANAMBRA	JSC	MASON	NO	YES	2018	NO	YES		NO	NO	NO	NO	NO				NEGATIVE	NEGATIVE	anambra
O53428	37	M	M	ANAMBRA	PSC	BUSINESS	NO	YES	2018	NO	NO		YES	NO	NO	NO	NO				NEGATIVE	NEGATIVE	anambra
3058	34	M	W	ANAMBRA	SSC	TRADER	NO	YES	2018	NO	NO		NO	YES	NO	NO	NO				NEGATIVE	NEGATIVE	anambra
O53454	44	M	M	ANAMBRA	SSC	TRADER	NO	YES	2018	NO	YES		NO	NO	NO	YES	NO				NEGATIVE	NEGATIVE	anambra
O59041	31	M	M	ENUGU	PSC	TRADER	NO	YES	2017	NO	NO		NO	NO	NO	NO	NO				NEGATIVE	NEGATIVE	anambra
O4499	65	M	W	ANAMBRA	NFE	FARMER	NO	YES	2016	NO	YES		NO	NO	NO	NO	NO				NEGATIVE	NEGATIVE	anambra
6193	54	F	W	ANAMBRA	SSC	STUDENT	NO	YES	2018	NO	NO		NO	NO	YES	NO	YES				NEGATIVE	NEGATIVE	anambra
O59336	50	F	S	ANAMBRA	SSC	TRADER	NO	YES	2005	YES	NO		NO	NO	YES	NO	NO				NEGATIVE	NEGATIVE	anambra
O44881T	42	F	M	ANAMBRA	PSC	TRADER	NO	YES	2018	NO	NO		NO	YES	YES	NO	NO				NEGATIVE	NEGATIVE	anambra
O53492	33	F	M	ENUGU	JSC	TRADER	YES	YES	2018	NO	NO		NO	YES	NO	NO	NO				NEGATIVE	NEGATIVE	anambra
130	34	F	W	ANAMBRA	SSC	TRADER	NO	YES	2009	YES	NO		YES	YES	YES	NO	YES	180			NEGATIVE	NEGATIVE	anambra
O59564	40	M	M	ANAMBRA	SSC	CIVIL SERVANT	YES	YES	2014	NO	NO		NO	NO	YES	NO	NO				NEGATIVE	NEGATIVE	anambra
2841	60	F	W	ANAMBRA	PSC	TRADER	NO	YES	2009	NO	YES		NO	NO	NO	NO	NO				NEGATIVE	NEGATIVE	anambra
6269	45	M	W	ANAMBRA	PSC	DRIVER	NO	YES	2013	NO	YES		YES	NO	NO	NO	NO				NEGATIVE	NEGATIVE	anambra
O27403	32	F	M	ENUGU	G	TRADER	YES	YES	2010	NO	YES		NO	NO	NO	NO	NO				NEGATIVE	NEGATIVE	anambra
3909-08-18	37	F	S	ANAMBRA	SSC	UNEMPLOYED	NO	YES	2018	YES	YES	TZF/3TC/EFU	YES	YES	YES	NO	NO	2			NEGATIVE	NEGATIVE	anambra
1597	38	F	S	ANAMBRA	G	STUDENT	NO	YES	2017	NO	YES		YES	YES	YES	NO	YES	170			NEGATIVE	NEGATIVE	anambra
O53452	33	M	S	ANAMBRA	G	TRADER	NO	YES	2018	NO	NO		NO	NO	NO	NO	NO				NEGATIVE	NEGATIVE	anambra
1436	33	F	S	ANAMBRA	G	TAILOR	NO	YES	2012	YES	YES		NO	NO	NO	NO	NO				NEGATIVE	NEGATIVE	anambra
O14773	20	F	S	ANAMBRA	JSC	STUDENT	NO	YES	2018	YES	YES		NO	NO	YES	NO	NO				NEGATIVE	NEGATIVE	anambra
O14693	36	F	M	ANAMBRA	G	TEACHER	NO	YES	2008	YES	YES		NO	NO	YES	NO	NO				NEGATIVE	NEGATIVE	anambra
6182	54	M	M	ANAMBRA	PSC	DRIVER	NO	YES	2014	YES	YES		NO	NO	NO	NO	NO				NEGATIVE	NEGATIVE	anambra
5245	32	F	S	ANAMBRA	SSC	TAILOR	NO	YES	2010	YES	YES		NO	NO	NO	NO	NO				NEGATIVE	NEGATIVE	anambra
O28688	26	M	S	ENUGU	JSC	PASTOR	NO	YES	2015	NO	NO		NO	NO	YES	NO	YES				NEGATIVE	NEGATIVE	anambra
O00491	45	F	W	ANAMBRA	G	CLERICAL OFFICER	NO	YES	2006	NO	YES		NO	NO	YES	NO	NO				NEGATIVE	NEGATIVE	anambra
O3410277	32	F	S	ENUGU	SSC	ENTERPRENEUR	YES	YES	2015	YES	YES		NO	NO	NO	NO	NO	106			NEGATIVE	NEGATIVE	anambra
2677	35	F	D	ANAMBRA	PSC	FARMER	YES	YES	2012	NO	YES		YES	YES	NO	NO	YES				NEGATIVE	NEGATIVE	anambra
4870	37	F	M	ANAMBRA	G	BUSINESS	NO	YES	2012	NO	YES		NO	NO	NO	NO	NO				NEGATIVE	NEGATIVE	anambra
O53334	42	F	S	ANAMBRA	SSC	POLICE	NO	YES	2018	NO	NO		NO	NO	NO	NO	NO				NEGATIVE	NEGATIVE	anambra
O53406	35	F	W	ANAMBRA	PSC	TRADER	NO	YES	2018	NO	NO		NO	NO	NO	NO	YES				NEGATIVE	NEGATIVE	anambra
O53405	52	F	S	ANAMBRA	PSC	TRADER	YES	YES	2018	NO	NO		NO	NO	NO	NO	NO				NEGATIVE	NEGATIVE	anambra
O53395	64	M	M	ANAMBRA	SSC	POLICE	NO	YES	2018	NO	NO		NO	NO	NO	NO	NO				NEGATIVE	NEGATIVE	anambra
O53398	27	M	S	IMO	G	CIVIL SERVANT	NO	YES	2018	NO	NO		NO	NO	YES	NO	NO	82			NEGATIVE	NEGATIVE	anambra
O53392	47	M	W	ANAMBRA	PSC	DRIVER	NO	YES	2018	NO	NO		NO	NO	YES	NO	NO	46			NEGATIVE	NEGATIVE	anambra
1507	40	F	M	ANAMBRA	SSC	DECORATION	NO	YES	2008	YES	YES		YES	YES	YES	YES	NO	63			NEGATIVE	NEGATIVE	anambra
O359	42	M	M	ANAMBRA	PSC	PAINTER	NO	YES	2010	NO	NO		NO	NO	YES	NO	NO	24			NEGATIVE	NEGATIVE	anambra
O44847	21	F	S	ANAMBRA	NFE	UNEMPLOYED	NO	YES					NO								NEGATIVE	NEGATIVE	anambra
O00666	54	F	W	ANAMBRA	JSC	TRADER	NO	YES	2012	NO	YES		NO	NO	YES	NO	NO				NEGATIVE	NEGATIVE	anambra
O08824	48	M	M	EBONYI	SSC	ENGINEER	NO	YES	2012	NO	YES		NO	NO	YES	NO	NO				NEGATIVE	NEGATIVE	anambra
O34992	29	M	S	ENUGU	SSC	APPRENTICE	YES	YES	2016	NO	YES		YES	YES	YES	YES	NO				NEGATIVE	NEGATIVE	anambra
6270	33	F	M	ENUGU	JSC	TRADER	NO	YES	2012	NO	YES		NO	NO	NO	NO	NO				NEGATIVE	NEGATIVE	anambra
O22761	27	F	M	ANAMBRA	JSC	HAIRDRESSER	NO	YES	2015	NO	YES		NO	NO	NO	NO	NO				NEGATIVE	NEGATIVE	anambra
O492	44	F	M	ENUGU	G	POLICE	NO	YES	2005	NO	YES		NO	NO	NO	NO	NO				NEGATIVE	NEGATIVE	anambra
3563	33	F	M	ANAMBRA	SSC	TRADER	NO	YES	2010	NO	YES		NO	NO	NO	NO	NO				NEGATIVE	NEGATIVE	anambra
O53486	25	F	S	ENUGU	SSC	APPLICANT	NO	YES	2018	NO	NO		NO	NO	NO	NO	NO				NEGATIVE	NEGATIVE	anambra
O53421	35	M	S	ENUGU	JSC	TILER	NO	YES	2018	NO	NO		YES	YES	NO	NO	NO				NEGATIVE	NEGATIVE	anambra
	34	F	S	ANAMBRA	NFE	TRADER	NO	YES	2015	NO	YES		NO	NO	NO	NO	NO				NEGATIVE	NEGATIVE	anambra
O53425	38	F	W	ANAMBRA	SSC	TRADER	NO	YES	2018	NO	NO		NO	NO	NO	NO	NO				NEGATIVE	NEGATIVE	anambra
O005968	34	F	M	ANAMBRA	G	UNEMPLOYED	NO	YES	2013	NO	YES		YES	NO	NO	NO	YES				NEGATIVE	NEGATIVE	anambra
O53485	38	M	M	ENUGU	JSC	TRADER	NO	YES	2017	NO	NO		NO	NO	NO	NO	NO				NEGATIVE	NEGATIVE	anambra
O45105	36	M	S	ANAMBRA	PSC	CONTRACTOR	NO	YES	2018	NO	YES		YES	NO	NO	NO	YES				NEGATIVE	NEGATIVE	anambra
O53421	28	F	S	PLATEAU	SSC	HERDSMAN	YES	YES	2017	NO	NO		NO	NO	NO	NO	NO	99			NEGATIVE	NEGATIVE	anambra
O53424	30	F	M	ANAMBRA	JSC	FARMER	YES	YES	2012	NO	NO		YES	YES	YES	NO	YES	65			NEGATIVE	NEGATIVE	anambra
O53415	36	M	M	ANAMBRA	SSC	TRADER	NO	YES	2013	NO	NO		NO	YES	NO	NO	NO	7			NEGATIVE	NEGATIVE	anambra
3087	27	F	M	ANAMBRA	SSC	UNEMPLOYED	NO	YES	2007	NO	YES		NO	NO	YES	NO	NO				NEGATIVE	NEGATIVE	anambra
O53400	25	F	S	ANAMBRA	SSC	BUSINESS	NO	YES	2018	NO	NO		NO	NO	NO	NO	NO				NEGATIVE	NEGATIVE	anambra
3992	37	F	M	ANAMBRA	SSC	TRADER	NO	YES	2013	NO	NO		NO	NO	NO	NO	NO				NEGATIVE	NEGATIVE	anambra
	25	F	S	ANAMBRA	G	UNEMPLOYED	NO	YES	2018	NO	NO		NO	NO	NO	NO	NO	191			NEGATIVE	NEGATIVE	anambra
44915	41	M	M	ANAMBRA	PSC	TRADER	NO	YES	2015	NO	YES		NO	NO	NO	NO	NO	200			NEGATIVE	NEGATIVE	anambra
O533402	30	F	S	ANAMBRA	SSC	TRADER	NO	YES	2018	NO	NO		NO	NO	NO	NO	NO				NEGATIVE	NEGATIVE	anambra
O53414	45	F	W	ANAMBRA	NFE	UNEMPLOYED	NO	YES	2018	NO	NO		YES	YES	NO	NO	NO	88		POSITIVE	NEGATIVE	NEGATIVE	anambra
O53413	38	F	M	ANAMBRA	SSC	TRADER	NO	YES	2018	NO	NO		YES	YES	NO	NO	NO				NEGATIVE	NEGATIVE	anambra
O341007	39	F	M	ANAMBRA	PSC	FARMER	NO	YES	2015	NO	YES		YES	YES	YES	NO	NO				NEGATIVE	NEGATIVE	anambra
O487		F	W	ANAMBRA	NFE	TRADER	YES	YES	2006	NO	YES		YES	YES	YES	NO	NO				NEGATIVE	NEGATIVE	anambra
O53373	42	M	M	ANAMBRA	SSC	FURNITURE	NO	YES	2015	NO	YES		NO	NO	YES	NO	NO				NEGATIVE	NEGATIVE	anambra
O53496	35	F	S	ANAMBRA	JSC	CATERER	NO	YES	2018	NO	NO		NO	NO	NO	NO	NO				NEGATIVE	NEGATIVE	anambra
O53504	34	F	M	ANAMBRA	SSC	TRADER	NO	YES	2015	YES	NO		NO	NO	NO	NO	NO				NEGATIVE	NEGATIVE	anambra
O53498	33	F	S	ANAMBRA	SSC	TRADER	NO	YES	2012	NO	NO		NO	NO	NO	NO	NO				NEGATIVE	NEGATIVE	anambra
O53494	36	F	M	ANAMBRA	JSC	UNEMPLOYED	NO	YES	2018	NO	NO		YES	NO	NO	NO	NO				NEGATIVE	NEGATIVE	anambra
O53420	20	M	S	ANAMBRA	SSC	CATERER	NO	NO	2017	YES	YES		YES	YES	NO	NO	NO	600			NEGATIVE	NEGATIVE	anambra
O554	32	F	S	ANAMBRA	JSC	CATERER	NO	YES	2018	NO	NO		YES	YES	NO	NO	NO				NEGATIVE	NEGATIVE	anambra

## Sheet: Ibadan
S/N	AGE	SEX	MARITAL STATUS	STATE	EDUCATION	PROFESSION	BIRDS HISTORY	RETROVIRAL (+VE)	DIAGNOSED(year)	LAST CD4 COUNT	ANTI-RETROVIRAL DRUGS	DRUGS	ADMISSION	SYMPTOMS	SKIN LESION/ ULCER	SEIZURES	LOSS OF CONSCIOUSNESS	CD4 COUNT (Cells/ul)	VIRAL LOAD (Copies/ml)	CRYPTOCOCCAL ANTIGEN STATUS	1 IN 5 DILUTION	1 IN 2 DILUTION	Facility
UCH/CM/18/219	42	F	S	Oyo	Graduate	Self-employed	Yes	Yes	2018	No	Yes		No	Yes	Yes	Yes	Yes	16		Negative	NEGATIVE	NEGATIVE	Ibadan
UCH/CM/18/2O3	45	F	W	Oyo	NFE	Tailor	No	Yes	2018	No	Yes		Yes	Yes	No	No	No	89		Negative	NEGATIVE	NEGATIVE	Ibadan
UCH/CM/18/200	39	M	W	Oyo	SSC	Trader	No	Yes	2018	No	No		No	Yes	No	No	No	55		Negative	NEGATIVE	NEGATIVE	Ibadan
UCH/CM/18/199	30	F	M	Oyo	PSC	Tailor	No	Yes	2018	No	No		No	Yes	No	No	No	192		Negative	NEGATIVE	NEGATIVE	Ibadan
UCH/CM/18/196	54	F	W	Oyo	SSC	Trader	No	Yes	2016	No	Yes		No	Yes	No	No	No			Negative	NEGATIVE	NEGATIVE	Ibadan
UCH/CM/18/195	34	F	D	Lagos	SSC	Trader	No	Yes	2018	No	Yes		No	No	No	No	No	172	14887	Negative	NEGATIVE	NEGATIVE	Ibadan
UCH/CM/18/189	38	F	W	Oyo	SSC	Trader	No	Yes	2018	No	No		No	No	No	No	No	73		Negative	NEGATIVE	NEGATIVE	Ibadan
UCH/CM/18/182	30	M	S	Oyo	OND	Driver	No	Yes	2018	No	No		No	No	No	No	No	184		Negative	NEGATIVE	NEGATIVE	Ibadan
UCH/CM/18/170		F	W	Oyo	SSC	Fashion designer	No	Yes	2018	No	No		No	No	No	No	No	164		Negative	NEGATIVE	NEGATIVE	Ibadan
UCH/CM/18/211	30	F	W	Oyo	PSC	Trader	Yes	Yes	2018	No	No		No	Yes	No	No	No	200		Negative	NEGATIVE	NEGATIVE	Ibadan
UCH/CM/18/197	48	F	W	Oyo	SSC	Hair dresser	No	Yes	2006	No	No		Yes	Yes	No	No	No	24	2754811	Positive	POSITIVE	POSITIVE	Ibadan
UCH/CM/18/192	45	F	W	Oyo	PSC	Fashion designer	No	Yes	2012	No	Yes		No	Yes	No	No	No	169	251	Negative	NEGATIVE	NEGATIVE	Ibadan
UCH/CM/18/181	40	F	W	Oyo	SSC	Trader	No	Yes			Yes		No	No	No	No	No	29	708406	Negative	NEGATIVE	NEGATIVE	Ibadan
UCH/CM/18/180	30	F	S	Oyo	SSC	Trader	No	Yes	2013	No	No		Yes	Yes	No	No	Yes	31	389837	Negative	NEGATIVE	NEGATIVE	Ibadan
UCH/CM/18/179	44	M	M	Oyo	SSC	Trader	No	Yes	2016	No	Yes		No	Yes	Yes	No	No	147	147199	Negative	NEGATIVE	NEGATIVE	Ibadan
UCH/CM/18/178	58	M	M	Oyo	SSC	Engineer	No	Yes	2018	No	Yes		No	No	No	No	No	49		Negative	NEGATIVE	NEGATIVE	Ibadan
IB/CM/18/169	42	M	M	Oyo	Graduate	Civil servant	No	Yes	2018	No	No		No	No	No	No	No			Negative	NEGATIVE	NEGATIVE	Ibadan
IB/CM/18/167	51	M	M	Oyo	SSC	Unemployed	No	Yes	2018	No	No		No	No	No	No	No			Negative	NEGATIVE	NEGATIVE	Ibadan
IB/CM/18/165	26	F	D	Oyo	JSC	Trader	No	Yes	2018	No	No		Yes	Yes	No	No	No	105		Negative	NEGATIVE	NEGATIVE	Ibadan
1B/CM/18/164	43	M	D	Oyo	JSC	Civil servant	No	Yes	2018	No	No		No	No	No	No	No	180		Negative	NEGATIVE	NEGATIVE	Ibadan
IB/CM/18/163	40	F	S	Oyo	NFE	Trader	No	Yes	2018	No	No		Yes	Yes	No	No	No			Negative	NEGATIVE	NEGATIVE	Ibadan
IB/CM/18/162	62	F	M	Oyo	SSC	Retired	No	Yes	2018	No	No		No	No	No	No	No	124		Negative	NEGATIVE	NEGATIVE	Ibadan
IB/CM/18/161	53	F	M	Ogun	PSC	Trader	No	Yes	2018	No	No		No	No	Yes	No	No	44		Negative	NEGATIVE	NEGATIVE	Ibadan
IB/CM/18/156	28	F	S	Oyo	SSC	Chemist	No	Yes	2018	No	No		No	No	No	No	No	43		Negative	NEGATIVE	NEGATIVE	Ibadan
IB/CM/18/155	48	M	M	Oyo	SSC	Public servant	No	Yes	2018	No	No		No	No	No	No	No	54		Negative	NEGATIVE	NEGATIVE	Ibadan
IB/CM/18/153	65	F	D	Oyo	PSC	Trader	No	Yes	2018	No	No		No	No	No	No	No	113		Negative	NEGATIVE	NEGATIVE	Ibadan
IB/CM/18/152	60	F	M	Oyo	SSC	Nurse	No	Yes	2018	No	No		No	No	No	No	No	200		Negative	NEGATIVE	NEGATIVE	Ibadan
IB/CM/18/149	42	M	M	Oyo	Graduate	Marketer	No	Yes	2018	No	No		No	No	No	No	No	191		Negative	NEGATIVE	NEGATIVE	Ibadan
IB/CM/18/148	50	F	M	Ogun	SSC	Trader	No	Yes	2018	No	No		No	No	No	No	No	43		Positive	POSITIVE	POSITIVE	Ibadan
IB/cm/18/145	26	F	S	Ogun	NCE	Trader	No	Yes	2018	No	No		No	No	No	No	No	28		Negative	NEGATIVE	NEGATIVE	Ibadan
IB/CM/18/138	40	F	M	Oyo	Graduate	Trader	No	Yes	2018	No	No		No	No	No	No	No	126		Positive	NEGATIVE	NEGATIVE	Ibadan
IB/CM/18/136	30	F	S	Oyo	SSC	Nurse	No	Yes	2018	No	No		No	No	Yes	No	Yes	21		Negative	NEGATIVE	NEGATIVE	Ibadan
IB/CM/18/133	42	M	M	Oyo	NFE	Unemployed	No	Yes	2018	No	No		No	No	No	No	No	56		Negative	NEGATIVE	NEGATIVE	Ibadan
IB/CM/18/129	45	F	W	Oyo	SSC	Business	No	Yes	2018	No	No		No	No	No	No	No	108		Negative	NEGATIVE	NEGATIVE	Ibadan
IB/CM/18/128	19	F	S	Lagos	SSC	Student	No	Yes	2018	No	No		No	No	No	No	No	128		Negative	NEGATIVE	NEGATIVE	Ibadan
IB/CM/18/007	38	F	M	Osun	SSC	Trader	No	Yes	2018	No	TDF/ETC/EFV	TDF/ETC/EFV	No	No	No	No	No	123		Negative	NEGATIVE	NEGATIVE	Ibadan
IB/CM/18/004	24	F	M	Oyo	SSC	Business	No	Yes	2018	No	Efavirenz,lamivufinz/ Feroforin/Disoproxil	Efavirenz,lamivufinz/ Feroforin/Disoproxil	No	No	No	No	No	13		Negative	NEGATIVE	NEGATIVE	Ibadan
IB/CM/18/127	60	M	D	Oyo	SSC	Retired	No	Yes	2018	No	No		Yes	Yes	No	No	No	39		Negative	NEGATIVE	NEGATIVE	Ibadan
IB/CM/18/126	49	M	M	Oyo	SSC	Unemployed	No	Yes	2011	No	Yes		No	No	No	No	No	17		Negative	NEGATIVE	NEGATIVE	Ibadan
IB/CM/18/118	32	F	D	Oyo	SSC	Hair dresser	No	Yes	2018	No	Yes		No	No	No	No	No	101		Negative	NEGATIVE	NEGATIVE	Ibadan
IB/CM/18/110	43	M	M	Oyo	SSC	Business	No	Yes	2013	No	Lamivufirie/Ferofovir/Efevirenz	Lamivufirie/Ferofovir/Efevirenz	No	No	No	No	No	58	405754	Negative	NEGATIVE	NEGATIVE	Ibadan
IB/CM/18/100	31	F	M	Oyo	Graduate	Business	No	Yes	2018	No	Tenofovir, Lamivutine, Efavirenz	Tenofovir, Lamivutine, Efavirenz	No	No	No	No	No	140		Negative	NEGATIVE	NEGATIVE	Ibadan
IB/CM/18/90	50	F	D	Ogun	PSC	Trader	No	Yes	2009	No	TLE	TLE	Yes	No	Yes	Yes	No	16	3181422	Negative	NEGATIVE	NEGATIVE	Ibadan
IB/CM/18/84	41	M	M	Oyo	OND	Civil servant	Yes	Yes	2008		ZTN	ZTN	No	No	No	No	No	99	10	Negative	NEGATIVE	NEGATIVE	Ibadan
IB/CM/18/82	48	F	W	Oyo	SSC	Unemployed	No	Yes	2011	No	Yes		No	No	No	No	No	1316	10	Negative	NEGATIVE	NEGATIVE	Ibadan
IB/CM/18/34	46	M	W	Oyo	SSC	Driver	No	Yes	2007	No	Anzavir/ Lamivutine/ Zifovutine	Anzavir/ Lamivutine/ Zifovutine	No	No	No	No	No	215	27	Negative	NEGATIVE	NEGATIVE	Ibadan
IB/CM/18/37	60	F	W	Oyo	SSC	Nurse	Yes	Yes	2016	No	Yes		Yes	Yes	Yes	Yes	Yes	46	911982	Negative	NEGATIVE	NEGATIVE	Ibadan
IB/CM/18/77	53	M	D	Oyo	Graduate	Officer	No	Yes	2008	No	Tenofovir, Lamivutine, Efavirenz	Tenofovir, Lamivutine, Efavirenz	No	No	No	No	No	193	587027	Negative	NEGATIVE	NEGATIVE	Ibadan
IB/CM/18/80	45	F	W	Oyo	Graduate	Trader	No	Yes	2006	No	Dolutegravir/ Ferpfovin/ Lamivutine	Dolutegravir/ Ferpfovin/ Lamivutine	Yes	No	No	No	No	111	717566	Negative	NEGATIVE	NEGATIVE	Ibadan
IB/CM/18/81	52	F	W	Oyo	JSC	Trader	No	Yes	2013	No	TEL	TEL	Yes	No	No	No	No	126		Negative	NEGATIVE	NEGATIVE	Ibadan
IB/CM/18/002	47	F	W	Abuja	JSC	Trader	No	Yes	2010	No	Yes	Zitorutine	No	Yes	No	No	Yes	139	10	Negative	NEGATIVE	NEGATIVE	Ibadan
IB/CM/18/003	49	M	S	Oyo	PSC	Labourer	Yes	Yes	2017	No	Yes	Efavireus lamivutine and Tenoforin Disproxil Fumarate	No	Yes	No	No	No	47	63	Negative	NEGATIVE	NEGATIVE	Ibadan
IB/CM/18/005	49	F	M	Oyo	PSC	SELLING FISH	No	Yes	2006	No	Yes	ATAZANOVIR,RITOVAVIR,FUNARATE,JETnofovir,disoproxil/laninusine	No	No	No	No	No	147	19156	Negative	NEGATIVE	NEGATIVE	Ibadan
IB/CM/18/006	41	M	M	Oyo	JSC	Bike rider	No	Yes	2017	No	Yes	Afazavovir Ritovovir Fumanate Tenofovir Disproxil/ Lamivutine	No	No	No	No	No	147	19156	Negative	NEGATIVE	NEGATIVE	Ibadan
IB/CM/18/008	46	F	M		SSC	Trader	No	Yes	2016	No	Yes	Tenofovir Lamivutine	No	Yes	No	No	No	39	163974	Negative	NEGATIVE	NEGATIVE	Ibadan
IB/CM/18/011	48	M	S	Oyo	JSC	Trader	No	Yes	2013	No	Yes	Tenofovir Lamivutine	No	Yes	No	No	No	98		Negative	NEGATIVE	NEGATIVE	Ibadan
IB/CM/18/012	53	F	M	Oyo	JSC	Unemployed	No	Yes	2012	No	Yes	lamavutine Fumarates Tenofovir	No	Yes	No	No	No	70		Negative	NEGATIVE	NEGATIVE	Ibadan
IB/CM/18/014	51	F	M	Oyo	NFE	Trader	No	Yes	2017	No	Yes		No	No	No	No	No	158		Negative	NEGATIVE	NEGATIVE	Ibadan
IB/CM/18/018	55	M	M	Lagos	SSC	Driver	No	Yes	2005	No	Yes		No	No	No	No	No	84	114	Negative	NEGATIVE	NEGATIVE	Ibadan
IB/CM/18/019	58	M	D	Oyo	PSC	Mechanic	No	Yes	2013	No	Yes	lamavutine Tenofo	Yes	Yes	No	No	Yes	120	762657	Negative	NEGATIVE	NEGATIVE	Ibadan
IB/CM/18/020	47	F	W	Oyo	SSC	Unemployed	No	Yes	2010	No	Yes	lamavutine Fumarates Tenofo	No	No	No	No	No	157	35503	Negative	NEGATIVE	NEGATIVE	Ibadan
IB/CM/18/025	50	M	D	Oyo	SSC	Security officer	Yes	Yes	2016	No	Yes		No	No	No	No	No	116	10	Negative	NEGATIVE	NEGATIVE	Ibadan
IB/CM/18/029	37	F	D	Oyo	SSC	Nanny	No	Yes	2012	No	Yes	Efavireus lamivutine and Tenoforin Disproxil	No	No	No	No	No	69	923983	Negative	NEGATIVE	NEGATIVE	Ibadan
IB/CM/18/030	45	F	D	Oyo	SSC	Trader	No	Yes	2005	Yes	No		No	Yes	No	No	No	52	326909	Negative	NEGATIVE	NEGATIVE	Ibadan
IB/CM/18/031	62	M	W	Oyo	SSC	Trader	No	Yes	2005	No	Yes	AZT	No	No	No	No	No	162	10	Negative	NEGATIVE	NEGATIVE	Ibadan
IB/CM/18/031	40	W	F	Oyo	PSC	Trader	No	Yes	2013	No	Yes	Efavireus lamivutine and Tenoforin Disproxil Fumarate	No	No	No	No	No	174	1292	Negative	NEGATIVE	NEGATIVE	Ibadan
IB/CM/18/038	40	M	M	Oyo	NFE	Trader	Yes	Yes	2014	No	Yes	LZN	No	No	No	No	No	100	129877	Negative	NEGATIVE	NEGATIVE	Ibadan
IB/CM/18/040	38	F	M	Oyo	Graduate	Teacher	Yes	Yes	2013	No	Yes	Zitorutine lamavutine Nevirapine	Yes	Yes	No	No	No	15	145420	Negative	NEGATIVE	NEGATIVE	Ibadan
IB/CM/18/044	64	F	M	Oyo	NFE	Unemployed	No	Yes	2017	No	Yes	Zitorutine lamavutine Nevirapine	No	Yes	No	No	No	185	10	Negative	NEGATIVE	NEGATIVE	Ibadan
IB/CM/18/046	24	F	S	Oyo	ND	Student	No	Yes	2018	No	Yes	ET	No	No	Yes	No	No	66		Positive	POSITIVE	POSITIVE	Ibadan
IB/CM/18/047	50	F	M	Oyo	NCE	Teacher	No	Yes	2015	Yes	Yes	LZN	No	No	No	No	No	146	10	Negative	NEGATIVE	NEGATIVE	Ibadan
IB/CM/18/051	45	M	M	Oyo	SSC	Drycleaner	No	Yes	2013	No	Yes	LET	No	No	No	No	No	59	6026	Negative	NEGATIVE	NEGATIVE	Ibadan
IB/CM/18/052	48	F	D		SSC	Trader	Yes	Yes	2012	No	Yes	Atazanevir Lamuvutine Tenoforin	No	Yes	No	No	No	103	211106	Negative	NEGATIVE	NEGATIVE	Ibadan
IB/CM/18/053	62	M	M	Oyo	SSC	Driver	No	Yes	2010	No	Yes	LET	No	No	No	No	No	106	8629	Negative	NEGATIVE	NEGATIVE	Ibadan
IB/CM/18/054	49	M	M	Oyo	Graduate	Engineer	No	Yes	2015	No	Yes	ELT	No	No	No	No	No	102	105211	Negative	NEGATIVE	NEGATIVE	Ibadan
IB/CM/18/055	43	F	D	Oyo	SSC	Cook	No	Yes	2006	No	Yes	Atazanevir Lamuvutine Tenoforin	No	No	No	No	No	45	597	Negative	NEGATIVE	NEGATIVE	Ibadan
IB/CM/18/060	44	F	W	Oyo	NCE	Teacher	No	Yes	2009	No	Yes	LNZ	No	No	No	No	No	90	10	Negative	NEGATIVE	NEGATIVE	Ibadan
IB/CM/18/061	56	F	W	Oyo	PSC	Trader	No	Yes	2010	No	Yes	Tenofovir Lamivutine	No	No	No	No	No	199	10	Negative	NEGATIVE	NEGATIVE	Ibadan
IB/CM/18/062	58	M	M	Oyo	PSC	Civil servant	No	Yes	2009	No	Yes	ATZ	No	No	No	No	No	139	66	Negative	NEGATIVE	NEGATIVE	Ibadan
IB/CM/18/063	35	F	M	Oyo	SSC	Trader	No	Yes	2007	No	Yes	ELT	No	No	No	No	No	82	123165	Negative	NEGATIVE	NEGATIVE	Ibadan
IB/CM/18/064	44	M	M	Oyo	SSC	Trader	No	Yes	2010	No	Yes	LET	No	No	No	No	No	171	3829	Negative	NEGATIVE	NEGATIVE	Ibadan
IB/CM/18/067	49	F	M	Ogun	SSC	Fruit seller	No	Yes		No	Yes	ELT	Yes	Yes	No	No	No	19	82336	Negative	NEGATIVE	NEGATIVE	Ibadan
IB/CM/18/070	62	M	M	Edo	Graduate	Engineer	No	Yes	2004	Yes	Yes	ZLA	No	No	No	No	No	160	10	Negative	NEGATIVE	NEGATIVE	Ibadan
IB/CM/18/071	48	M	D	Oyo	SSC	Farmer	No	Yes	2018	Yes	Yes	TLE	No	Yes	No	No	No	37	47252	Negative	NEGATIVE	NEGATIVE	Ibadan
IB/CM/18/072	23	M	S	Oyo	Graduate	Economist	Yes	Yes	2015	No	Yes	AZLT	No	No	No	No	No	179	63	Negative	NEGATIVE	NEGATIVE	Ibadan
IB/CM/18/073	55	M	D	Oyo	NFE	Mining	No	Yes	2007	No	Yes	LET	No	No	No	No	No	127	322838	Negative	NEGATIVE	NEGATIVE	Ibadan
IB/CM/18/074	40	M	M	Oyo	SSC	Civil servant	No	Yes	2014	No	Yes	TLE	No	No	No	No	No	81	216610	Negative	NEGATIVE	NEGATIVE	Ibadan
IB/CM/18/075	60	F	W	Oyo	NFE	SELLING FISH	No	Yes	2O13	No	Yes	ELT	No	No	No	No	No	169	37345	Positive	NEGATIVE	NEGATIVE	Ibadan
IB/CM/18/075	35	M	M	Oyo	ND	Student	No	Yes	2008	No	Yes	Atanzanvir & Ritonavir Abacavir sulphate/Lamivutine	No	No	No	No	No	127	324	Negative	NEGATIVE	NEGATIVE	Ibadan
IB/CM/18/076	39	M	M	Oyo	SSC	Painter	No	Yes	2010	No	Yes	ELT	No	No	No	No	No	171	10	Negative	NEGATIVE	NEGATIVE	Ibadan
IB/CM/18/078	38	F	M	Oyo	ND	Trader	Yes	Yes	2017	No	Yes	ELT	No	No	No	No	No	33	151062	Negative	NEGATIVE	NEGATIVE	Ibadan
IB/CM/18/79	38	M	M	Oyo	JSC	Trader	No	Yes	2017	No	Yes	Zitorutine lamavutine Nevirapine	No	No	No	No	No	148	10	Negative	NEGATIVE	NEGATIVE	Ibadan
IB/CM/18/85	41	M	D	EKITI	Graduate	RETAILER	No	Yes	2005	Yes	Yes	AZDL	No	No	No	No	No	115	21089	Negative	NEGATIVE	NEGATIVE	Ibadan
IB/CM/18/087	43	F	M		PSC	TAILOR		Yes	2005	No	Yes		No	No	No	No	No	166	187753	Negative	NEGATIVE	NEGATIVE	Ibadan
IB/CM/18/086	50	M	M	OYO	Graduate	TECHNICIAN		Yes	2005	No	Yes	ATAZANOVIR/TIANOVOVIR	No	No	No	No	No	19	282549	Negative	NEGATIVE	NEGATIVE	Ibadan
IB/CM/18/088	45	F	M	Oyo	SSC	CATERER	No	Yes	2011	No	Yes	A/L/A	No	No	No	No	No	59	63634	Negative	NEGATIVE	NEGATIVE	Ibadan
IB/CM/18/089	42	M	W	Oyo	NFE	SELLING TRYE	No	Yes	2010	No	Yes	T/E	No	No	No	No	No	174	98811	Negative	NEGATIVE	NEGATIVE	Ibadan
IB/CM/18/091	39	M	M	Oyo	SSC	OKADA RIDER		Yes		No	Yes	ATDL	No	No	No	No	No	140	442341	Positive	NEGATIVE	NEGATIVE	Ibadan
IB/CM/18/092	35	M	M	Oyo	Graduate			Yes	2008	No	Yes	ATARZANVIR/RITOVAVIR/ABACAVIR SULPHATE/LAMIVUTIVIR	No	No	No	No	No	127	324	Negative	NEGATIVE	NEGATIVE	Ibadan
IB/CM/18/095	39	M	M	Oyo	SSC	Painter	No	Yes	2010	No	Yes	ELT	No	No	No	No	No	171	10	Negative	NEGATIVE	NEGATIVE	Ibadan
IB/AD/CM/18/021	48	F	W	Oyo	PSC	FOOD VENDOR	No	Yes	2016	No	Yes	TDF/ETC/EFV	No	No	Yes	No	No	183		Negative	NEGATIVE	NEGATIVE	Ibadan
IB/OL/CM/18/34	25	F	M	Oyo	PSC	Hair dresser	No	Yes	2018	No	Yes	TDF/ETC/EFV	No	No	No	No	No	199		Negative	NEGATIVE	NEGATIVE	Ibadan
IB/AD/CM/18/019	26	F	S	Oyo		Hair dresser	No	Yes	2012	No	Yes	ZT/3TC/NVP						179		Negative	NEGATIVE	NEGATIVE	Ibadan
IB/AD/CM/18/18	35	F	M	Oyo	NCE	Trader		Yes	2017	No	Yes	TDF/ETC/EFV	No	Yes	Yes	No	No	190		Negative	NEGATIVE	NEGATIVE	Ibadan
IB/AD/CM/18/016	37	F	M	Oyo	JSC	Trader	No	Yes	2017	No	Yes	TDF/ETC/EFV	No	Yes	No	Yes	No	31	6810	Positive	NEGATIVE	NEGATIVE	Ibadan
IB/OL/CM/18/024	52	M	M	Oyo	SSC	Unemployed	No	Yes	2018	No	No	NO	Yes	Yes	No	No	No	57		Negative	NEGATIVE	NEGATIVE	Ibadan
IB/OL/CM/18/25	40	F	M	Oyo	Graduate	Teacher	No	Yes	2018	No	No	NO	No	No	No	No	No	88		Positive	NEGATIVE	NEGATIVE	Ibadan
IB/OL/CM/18/021	38	F	W	Lagos	SSC	Hair dresser	No	Yes	2018	No	No	NO	No	Yes	Yes	No	No	15		Negative	NEGATIVE	NEGATIVE	Ibadan
IB/OL/CM/18/017	33	M	M	Lagos	PSC	Driver	No	Yes	2018	No	No	NO	No	Yes	No	No	No	141		Positive	NEGATIVE	NEGATIVE	Ibadan
IB/OL/CM/18/015		F	D	Oyo	SSC	SELLS WIRE	No	Yes	2018	No	No	NO	No	Yes	No	No	No	172		Positive	NEGATIVE	NEGATIVE	Ibadan
IB/AD/CM/18/30	22	F	S	Oyo	SSC	ARTISAN	No	Yes	2018	No	Yes	TDF/ETC/EFV	No	No	No	No	No	124		Positive	NEGATIVE	NEGATIVE	Ibadan
IB/AD/CM/18/42	40	M	M	Ogun	PSC	Mechanic	No	Yes	2018	No	No	NO	Yes	Yes	No	No	No	167		Positive	NEGATIVE	NEGATIVE	Ibadan
IB/AD/CM/18/53	28	F		Osun	SSC	Trader	No	Yes	2000	No	Yes	TDF/3TC/EFV	Yes	Yes	Yes	No	No	143		Negative	NEGATIVE	NEGATIVE	Ibadan
IB/AD/CM/18/58	46	M	M	ONDO	PG	BANKER	Yes	Yes	2018	No	Yes	TDF /3TC/LPV/R	Yes	Yes	No	No	No	197		Negative	NEGATIVE	NEGATIVE	Ibadan
IB/AD/CM/18/61	51	M	M	IBADAN	PSC	Trader	Yes	Yes	2018	No	Yes	TDF-3TC-LPV/R	Yes	No	No	No	No	195		Negative	NEGATIVE	NEGATIVE	Ibadan
IB/AD/CM/18/062	41	F	M	Ogun	SSC	Fashion designer	Yes	Yes	2018	No	No	NO	Yes	Yes	Yes	No	No	81		Positive	NEGATIVE	NEGATIVE	Ibadan
IB/AD/CM/18/63	45	F	M	Oyo	PSC	Trader	Yes	Yes	2018	No	No	NO	No	No	Yes	No	No	159		Positive	NEGATIVE	NEGATIVE	Ibadan
IB/AD/CM/18/64	22	F	S	Oyo	Graduate	Student	No	Yes	2018	No	No	NO	No	Yes	No	No	No	125		Positive	NEGATIVE	NEGATIVE	Ibadan
IB/AD/CM/18/66	36	F	M	EKITI	PSC	Unemployed	No	Yes	2018	No	Yes	TDF/3TC/EFV	No	Yes	No	No	No	96		Negative	NEGATIVE	NEGATIVE	Ibadan
IB/AD/CM/18/75	42	F	M	Oyo	PSC	Business	No	Yes	2018	No	Yes	TDF/3TC/EFV	Yes	Yes	Yes	No	No	67		Negative	NEGATIVE	NEGATIVE	Ibadan
IB/AD/CM/18/83	30	F	M	Oyo	PSC	Fashion designer	Yes	Yes	2018	No	No	NO	Yes	Yes	Yes	No	No	154		Negative	NEGATIVE	NEGATIVE	Ibadan
IB/AD/CM/18/84	33	F	M	Oyo	SSC	Trader	Yes	Yes	2018	No	Yes	TDF/3TC/EFV	Yes	No	No	No	No	158		Negative	NEGATIVE	NEGATIVE	Ibadan

## Sheet: Shagamu
CRYPTOCOCCAL ANTIGEN SURVEY IN SHAGAMU
S/N	AGE	SEX	MARITAL STATUS	STATE	EDUCATION	PROFESSION	BIRDS CONTACT	RETROVIRAL (+VE)	DIAGNOSED (year)	CD4 COUNT	ANTI-RETROVIRAL DRUGS	DRUG	ADMISSION	PRESENT SYMPTOM	SKIN LESION/ ULCER	SEIZURE	LOSS OF CONSCIOUSNESS	CD4 COUNT (cells/ul)	VIRAL LOAD (copies/ml	CRYPTOCOCCAL ANTIGEN STATUS	1 IN 5 DILUTION	1 IN 2 DILUTION	facility
1	35	F	W	OGUN	PSC	TRADER	NO	YES	2018	NO	NO	NO	NO	YES	NO	NO	NO	91			NEGATIVE	NEGATIVE	shagamu
2	52	M	M	OGUN	PSC	ARTISAN	YES	YES	2016	YES	YES		NO	NO	YES	NO	NO	32			NEGATIVE	NEGATIVE	shagamu
3	45	F	M	OGUN	SSC	MARKETER	NO	YES	2016	YES	YES	TRV/EFV	YES	NO	YES	NO	NO	22			NEGATIVE	NEGATIVE	shagamu
4	39	F	D	OGUN	PSC	UNEMPLOYED	YES	YES	2018	NO	YES		NO	YES	NO	NO	NO	47			NEGATIVE	NEGATIVE	shagamu
5	35	M	M	OGUN	SSC	TRADER	NO	YES	2018	YES	YES		NO	NO	NO	NO	NO	44			NEGATIVE	NEGATIVE	shagamu
6	48	M	M	LAGOS	SSC	ELECTRICIAN	NO	YES	2015	NO	YES		YES	NO	YES	NO	NO	8			NEGATIVE	NEGATIVE	shagamu
7	49	M	M	OGUN	PSC	TRADER	NO	YES	2016	YES	YES		NO	YES	YES	NO	NO	6			NEGATIVE	NEGATIVE	shagamu
8	54	M	D	OGUN	SSC	TAILOR	NO	YES	2015	YES	YES		NO	NO	YES	NO	NO	46			NEGATIVE	NEGATIVE	shagamu
9	34	F	M	OGUN	PSC	TRADER	NO	YES		NO	YES		YES	NO	YES	NO	NO	75			NEGATIVE	NEGATIVE	shagamu
10	34	F	S	OGUN	SSC	SALES REPRESENTATIVE	NO	YES	2016	NO	YES	TRV/EFV	NO	NO	NO	NO	NO	24			NEGATIVE	NEGATIVE	shagamu
11	47	M	M	OGUN	G	SUPPLIER	NO	YES	2012	NO	NO	NO	NO	NO	YES	NO	NO	122			NEGATIVE	NEGATIVE	shagamu
12	24	F	D	OGUN	NFE	HOUSE CLEANER	YES	YES	2018	NO	NO	NO	YES	NO	NO	NO	NO	81			NEGATIVE	NEGATIVE	shagamu
13		F	M	OGUN	PSC	TRADER	NO	YES	2018	YES	YES		NO	NO	NO	NO	NO	193			NEGATIVE	NEGATIVE	shagamu
14	34	M		LAGOS	SSC	COMPUTER ENGINEER	NO	YES	2016	YES	NO	NO	YES	NO	NO	NO	NO	79			NEGATIVE	NEGATIVE	shagamu
15	48	M	S	OGUN	PG	ACCOUNTANT	NO	YES	2018	YES	NO	NO	NO	NO	NO	NO	NO	127			NEGATIVE	NEGATIVE	shagamu
16	28	F		LAGOS	PSC	TRADER	NO	YES	2018	NO	NO	NO	NO	NO	YES	NO	NO	87			NEGATIVE	NEGATIVE	shagamu
17	24	F		OGUN	SSC	TAILOR	NO	YES	2017	NO	NO	NO	NO	NO	NO	NO	NO	64			NEGATIVE	NEGATIVE	shagamu
18	34	F	S	OGUN	SSC	TAILOR		YES	2018	NO	NO	NO	NO	NO	YES	NO	NO	17			NEGATIVE	NEGATIVE	shagamu
19	44	F	W	OGUN	PSC	TRADER	NO	YES	2018	NO	NO	NO	NO	NO	NO	NO	NO	93			NEGATIVE	NEGATIVE	shagamu
20	21	F	S	OGUN	SSC	TAILOR	NO	YES	2017	YES	NO	NO	YES	NO	NO	NO	NO	90			NEGATIVE	NEGATIVE	shagamu
21	32	F	M	LAGOS	G	LECTURER	NO	YES	2014	YES	YES	/LPR	YES	NO	NO	NO	NO	122			NEGATIVE	NEGATIVE	shagamu
22	28	M	M	OGUN	SSC	MECHANIC	NO	YES	2016	NO	YES	TRV/EFV	NO	NO	NO	NO	NO	194			NEGATIVE	NEGATIVE	shagamu
23	34	F	M	OGUN	G	FASHION DESIGNER	NO	YES	2016	YES	YES	LAM/ZDV	NO	NO	NO	NO	NO	189			NEGATIVE	NEGATIVE	shagamu
24	26	M	M	OGUN	SSC	TRADER	NO	YES	2015	YES	YES		YES	NO	NO	NO	NO	183			NEGATIVE	NEGATIVE	shagamu
25	54	M	W	OGUN	PG	LECTURER	NO	YES	2017	YES	YES	TRV /NVP/EFV	NO	NO	NO	NO	NO	131			NEGATIVE	NEGATIVE	shagamu
26	38	M	M	IBADAN	SSC	DRIVER	NO	YES	2015	NO	YES	TRV /NVP/EFV	NO	NO	YES	NO	NO	162		Positive	NEGATIVE	NEGATIVE	shagamu
27	19	F	S	LAGOS	SSC	SCHOOLING	NO	YES	2017	NO	YES	TRV/EFV	NO	NO	YES	NO	NO	125			NEGATIVE	NEGATIVE	shagamu
28	42	F	D	OGUN	G	TEACHER	NO	YES	2016	YES	YES		NO	NO	NO	NO	NO	164			NEGATIVE	NEGATIVE	shagamu
29	32	F	S	OGUN	G	TRADER	NO	YES	2015	YES	YES	TDF/3TC/EFV	NO	NO	NO	NO	NO	142			NEGATIVE	NEGATIVE	shagamu
30	37	F	M	OGUN	SSC	TRADER	YES	YES	2017	YES	YES	COMBIVIR/NVP	NO	NO	NO	NO	NO	14			NEGATIVE	NEGATIVE	shagamu
31	45	M	D	LAGOS	SSC	DRIVER	NO	YES	2015	NO	YES	TRV/EFV	NO	NO	NO	NO	NO	175			NEGATIVE	NEGATIVE	shagamu
32	45	F	D	OGUN	PSC	TRADER	NO	YES	2018	NO	NO	NO	NO	NO	NO	NO	NO	16			NEGATIVE	NEGATIVE	shagamu
33	47	M	M	OGUN	SSC	TRADER	YES	YES	2016	NO	NO	NO	NO	NO	NO	NO	NO	66			NEGATIVE	NEGATIVE	shagamu
34	33	M	M			UNEMPLOYED		YES	2018	NO	NO	NO	NO	NO	NO	NO	NO	17			NEGATIVE	NEGATIVE	shagamu
35	35	F	D	OGUN		RECEPTIONIST		YES	2015	YES	NO	NO	NO	NO	NO	NO	NO	151			NEGATIVE	NEGATIVE	shagamu
36	52	M	D	OGUN	SSC	CONTRACTOR	NO	YES	2015	YES	NO	NO	NO	NO	NO	NO	NO	25			NEGATIVE	NEGATIVE	shagamu
37	19	F	S	OGUN	SSC	TEACHER	NO	YES	2016	NO	NO	NO	YES	NO	YES	NO	YES	58			NEGATIVE	NEGATIVE	shagamu
38	52	M	M	OGUN	SSC	CONTRACTOR	NO	YES	2015	NO	NO	NO	NO	NO	YES	NO	NO	177			NEGATIVE	NEGATIVE	shagamu
39	42	F	M	OGUN	PSC	FARMING	YES	YES	2014	NO	NO	NO	NO	NO	NO	NO	NO	165			NEGATIVE	NEGATIVE	shagamu
40	40	F	D	OGUN	G	TEACHER	NO	YES		YES	NO	NO	NO	NO	NO	NO	NO	84			NEGATIVE	NEGATIVE	shagamu
41	25	F	M	OGUN	SSC	FOOD VENDOR	NO	YES	2018	NO	NO	NO	NO	NO	NO	NO	NO	111			NEGATIVE	NEGATIVE	shagamu
42	35	F	M	OGUN	G	SUPPLIER	NO	YES	2018	NO	NO	NO	NO	NO	NO	NO	NO	103			NEGATIVE	NEGATIVE	shagamu
43	28	F	S	OGUN		SECURITY	NO	YES	2018	YES	YES	COMBIVIR/NVP	YES	NO	NO	NO	NO	70			NEGATIVE	NEGATIVE	shagamu
44	39	M	D	OGUN	SSC	WELDER	NO	NO	NO	NO	NO	NO	NO	NO	NO	NO	NO	189			NEGATIVE	NEGATIVE	shagamu
45	35	M	S	OGUN	SSC	SPIRITUALIST	YES	YES	2013	NO	NO	NO	NO	NO	YES	NO	NO	170			NEGATIVE	NEGATIVE	shagamu
46	23	F	M	OGUN	PSC	TRADER	NO	YES	2018	NO	NO	NO	NO	NO	NO	NO	NO	159			NEGATIVE	NEGATIVE	shagamu
47	42	M	M	OGUN	G	TRADER	NO	NO	2018	NO	NO	NO	NO	NO	NO	NO	NO	22			NEGATIVE	NEGATIVE	shagamu
48	34	F	M	OGUN	PSC	TRADER	NO	YES	2018	NO	NO	NO	NO	NO	NO	NO	NO	100			NEGATIVE	NEGATIVE	shagamu
49	42	M	M	OGUN	SSC	SECRETARY	NO	YES	2014	YES	NO	NO	NO	NO	NO	NO	NO	38			NEGATIVE	NEGATIVE	shagamu
50	48	M	M	OGUN	SSC	FARMING	YES	YES	2018	YES	YES	TRV/EFV	NO	NO	YES	NO	NO	35			NEGATIVE	NEGATIVE	shagamu
51	45	M	M	OGUN	G	SALES REPRESENTATIVE	NO	YES	2018	YES	NO	NO	NO	NO	YES	NO	NO	50			NEGATIVE	NEGATIVE	shagamu
52	35	M	M	OGUN	G	TEACHER	NO	YES	2018	NO	NO	NO	YES	NO	YES	NO	NO	176			NEGATIVE	NEGATIVE	shagamu
53	43	M	M	OGUN	PSC	DRIVER	NO	YES	2016	NO	YES	EFV/COMBIVIR	NO	NO	YES	NO	NO	109			NEGATIVE	NEGATIVE	shagamu
54	41	F	M	OGUN	G	CLERK	NO	YES	2014	YES	YES	TRUVADA/NVP	NO	NO	NO	NO	NO	100			NEGATIVE	NEGATIVE	shagamu
55	36	M	M	OGUN	SSC	BARBER	NO	NO	2014	YES	NO	EFV/COMBIVIR	NO	NO	NO	NO	NO	140			NEGATIVE	NEGATIVE	shagamu
56	49	M	M	OGUN	SSC	TRADER	NO	YES	2013	NO	NO	NO	NO	NO	NO	NO	NO	51			NEGATIVE	NEGATIVE	shagamu
57	49	M	M	OGUN	SSC	DRIVER	NO	NO	2014	NO	YES	KALETRA/COMBIVIR	NO	NO	NO	NO	NO	130			NEGATIVE	NEGATIVE	shagamu
58	29	F	M	OGUN	SSC	PRISON WARDEN	NO	YES	2017	YES	YES	COMBIVIR/NVP	NO	NO	NO	NO	NO	51			NEGATIVE	NEGATIVE	shagamu
59	42	M	M	OGUN	G	FISH FARMING	NO	YES	2017	YES	YES	TRV/EFV	NO	NO	NO	NO	NO	171			NEGATIVE	NEGATIVE	shagamu
60	27	F	M	OGUN	SSC	TEACHER	NO	NO	2013	YES	YES	EFV/COMBIVIR	NO	NO	NO	NO	NO	174			NEGATIVE	NEGATIVE	shagamu
61	41	M	M	OGUN	G	FISH FARMING	NO	YES	2017	YES	NO	COMBIVIR/NVP	NO	NO	NO	NO	NO	83			NEGATIVE	NEGATIVE	shagamu
62	42	M	M	OGUN	G	LAUNDERER	NO	YES	2016	YES	YES		NO	NO	NO	NO	NO	68			NEGATIVE	NEGATIVE	shagamu
63	28	F	S	OGUN	G	SALES REPRESENTATIVE	YES	YES	2016	YES	NO	KALETRA/COMBIVIR	NO	NO	NO	NO	NO	148			NEGATIVE	NEGATIVE	shagamu
64	47	F	M	OGUN	G	TEACHER	NO	YES	2018	YES	NO	NO	NO	NO	NO	NO	NO	195			NEGATIVE	NEGATIVE	shagamu
65	32	M	S	OGUN	PSC	TRADER	NO	YES	2015	NO	NO	NO	NO	NO	NO	NO	NO	91		Positive	POSIITIVE	NEGATIVE	shagamu
66	42	M	D	OGUN	SSC	CARPENTER	YES	YES	2015	NO	NO	NO	NO	NO	NO	NO	NO	179			NEGATIVE	NEGATIVE	shagamu
67	24	F	S	OGUN	SSC	WARDEN	NO	YES	2014	NO	NO	NO	NO	NO	NO	NO	NO	39			NEGATIVE	NEGATIVE	shagamu
68	24	M	S	OGUN	SSC	SCHOOLING	NO		2018	NO	NO	NO	NO	NO	NO	NO	NO	106			NEGATIVE	NEGATIVE	shagamu
69	28	M	S	OGUN	PG	SCHOOLING	NO	NO	2018	YES	NO	NO	NO	NO	NO	NO	NO	194			NEGATIVE	NEGATIVE	shagamu
70	23	F	M	OGUN	SSC	HOUSE WIFE	NO	YES	2018	NO	NO	NO	NO	NO	NO	NO	NO	171			NEGATIVE	NEGATIVE	shagamu
71	34	F	M	OGUN	PSC	HOUSE WIFE	YES	YES	2017	NO	NO	NO	NO	NO	NO	NO	NO	42			NEGATIVE	NEGATIVE	shagamu
72	49	M	M	OGUN	PSC	TRUCK DRIVER	NO	YES	2012	NO	NO	NO	NO	NO	NO	NO	NO	35			NEGATIVE	NEGATIVE	shagamu
73	46	F	M	KWARA	NFE	TRADER	NO	YES			YES	TENOFOVIR/LAM		YES	YES	NO	NO	109			NEGATIVE	NEGATIVE	shagamu
74	55	M	M	OGUN	SSC	DRIVER	NO	YES	2017		NO	NO	NO	NO	NO	NO	NO	173			NEGATIVE	NEGATIVE	shagamu
75	60	M	M	OGUN	PSC	BRICKLAYER	NO	YES	2016	NO	NO	NO	NO	NO	NO	NO	NO	183			NEGATIVE	NEGATIVE	shagamu
76	60	M	M	OGUN	G	TRADER	NO	YES	2015	NO	NO	NO	NO	NO	YES	NO	NO	139			NEGATIVE	NEGATIVE	shagamu
77	37	M	S	OGUN	SSC	ENGINEER	NO	YES	2016	YES	YES	TRV/EFV	NO	NO	NO	NO	NO	51			NEGATIVE	NEGATIVE	shagamu
78	27	M	S	OGUN	SSC	FARMING	YES	YES	2018	YES	NO	NO	NO	NO	NO	NO	NO	15			NEGATIVE	NEGATIVE	shagamu
79	45	F	M	OGUN	G	SECURITY AGENT	NO	YES	2014	YES	YES	COMBIVIR/NVP	NO	NO	NO	NO	NO	116			NEGATIVE	NEGATIVE	shagamu
80	41	F	M	OGUN	G	MARKETER	NO	YES	2017	YES	YES	KALETRA/COMBIVIR	NO	NO	NO	NO	NO	141			NEGATIVE	NEGATIVE	shagamu
81	32	M	S	OGUN	G	BANKER	NO	YES	2013	YES	YES	TRV/EFV	YES	NO	NO	NO	NO	11			NEGATIVE	NEGATIVE	shagamu
82	44	M	M	LAGOS	PG	CLEANING AGENT	NO	YES	2016	YES	YES	TRV/EFV	NO	YES	NO	NO	NO	52			NEGATIVE	NEGATIVE	shagamu
83	39	F	D	LAGOS	G	SECURITY AGENT	NO	YES	2018	YES	YES	COMBIVIR/NVP	NO	NO	NO	NO	NO	98			NEGATIVE	NEGATIVE	shagamu
84	42	F	M	OGUN	PSC	HOUSE WIFE	YES	YES	2018	NO	NO	NO	NO	NO	NO	NO	NO	15			NEGATIVE	NEGATIVE	shagamu
85	48	F	M	LAGOS	G	MARKETER	NO	YES	2018	NO	NO	NO	NO	NO	YES	NO	NO	120			NEGATIVE	NEGATIVE	shagamu
86	49	M	D	OGUN	SSC	TRADITIONAL HEALER	YES	YES	2018	NO	NO	NO	NO	NO	NO	NO	NO	159			NEGATIVE	NEGATIVE	shagamu
87	54	F	W	OGUN	G	SUPERVISOR	NO	YES	2012	YES	NO	NO	NO	NO	NO	NO	NO	198			NEGATIVE	NEGATIVE	shagamu
88	39	M	M	OGUN	SSC	TURNER	NO	NO	2012	NO	NO	NO	NO	NO	NO	NO	NO	53			NEGATIVE	NEGATIVE	shagamu
89	19	M	S	OGUN	SSC	SCHOOLING	NO	YES	2018	YES	YES	COMBIVIR/NVP	NO	NO	NO	NO	NO	114			NEGATIVE	NEGATIVE	shagamu
90	36	M	W	OGUN		UNEMPLOYED		YES	2018	YES	YES	EFV/COMBIVIR	YES	NO	NO	NO	NO	58			NEGATIVE	NEGATIVE	shagamu
91	48	M	M	OGUN	PSC	GARDENER	YES	YES	2016	YES	NO	NO	NO	NO	NO	NO	YES	166			NEGATIVE	NEGATIVE	shagamu
92	39	M	D	OGUN	SSC	CLERGY	YES	YES	2018	YES	YES	COMBIVIR/NVP	NO	NO	NO	NO	NO	197			NEGATIVE	NEGATIVE	shagamu
93	47	F	W	OGUN	NFE	TRADER	NO	YES	2018	NO	NO	NO	NO	NO	NO	NO	NO	61			NEGATIVE	NEGATIVE	shagamu
94	35	F	W	OGUN	PSC	TRADER	NO	YES	2017	NO	NO	NO	NO	NO	NO	NO	NO	66			NEGATIVE	NEGATIVE	shagamu
95	47	M	M	OGUN	SSC	IRON BENDER	NO	YES	2016	NO	NO	NO	NO	NO	NO	NO	NO	115			NEGATIVE	NEGATIVE	shagamu
96	52	F	D	OGUN	NFE	FARMING	YES	YES	2018	NO	NO	NO	NO	NO	NO	NO	NO	110			NEGATIVE	NEGATIVE	shagamu
97	27	M	S	OGUN	SSC	SCHOOLING	NO	YES	2018	YES	NO	NO	NO	NO	NO	NO	NO	168			NEGATIVE	NEGATIVE	shagamu
98	34	F	M	OGUN	PSC	TRADER	NO	YES	2018	NO	NO	NO	YES	NO	YES	NO	NO	22			NEGATIVE	NEGATIVE	shagamu
99	32	M	S	OGUN	SSC	SINGER	NO	YES	2018	YES	YES	TRV/EFV	NO	NO	NO	NO	NO	179			NEGATIVE	NEGATIVE	shagamu
100	31	F	M	OGUN	SSC	TEACHER	YES	YES	2016	YES	NO	NO	YES	NO	NO	NO	NO	30			NEGATIVE	NEGATIVE	shagamu
101	43	M	M	OSUN	JSC	PANEL BEATER	NO	YES	2018	YES	NO	NO	NO	NO	NO	NO	YES	92			NEGATIVE	NEGATIVE	shagamu
102	62	F	W	OGUN	PSC	TRADER	YES	YES	2018	YES	NO	NO	NO	NO	NO	NO	NO	63			NEGATIVE	NEGATIVE	shagamu
103	38	M	D	OGUN	G	ENGINEER	YES	YES	2015	YES	YES	COMBIVIR/NVP	NO	NO	NO	NO	NO	177			NEGATIVE	NEGATIVE	shagamu
104	34	M	M	OGUN	SSC	PHOTOGRAPHER	YES	YES	2017	YES	YES	TRV/EFV	NO	NO	NO	NO	NO	160			NEGATIVE	NEGATIVE	shagamu
105	39	M	M	OGUN	SSC	FACTORY WORKER	NO	YES	2018	YES	NO	NO	NO	NO	NO	NO	NO	104			NEGATIVE	NEGATIVE	shagamu
106	45	M	M	OGUN	G	DRIVER	NO	YES	2016	YES	NO	NO	NO	NO	NO	NO	NO	122			NEGATIVE	NEGATIVE	shagamu
107	64	F	M	LAGOS	PSC	BARKER	NO	YES	2018	NO	NO	NO	YES	YES	NO	NO	NO	190			NEGATIVE	NEGATIVE	shagamu
108	21	F	S	OGUN	SSC	SCHOOLING	NO	YES	2018	YES	NO	NO	NO	NO	NO	NO	NO	400			NEGATIVE	NEGATIVE	shagamu
109	38	M	M	OGUN	G	FISH FARMING	NO	YES	2018	NO	NO	NO	YES	NO	NO	NO	NO	74			NEGATIVE	NEGATIVE	shagamu
110	30	M	D	OGUN	SSC	SECURITYMAN	NO	YES	2018	NO	NO	NO	NO	NO	NO	NO	NO	29			NEGATIVE	NEGATIVE	shagamu
111	38	M	M	OGUN	SSC	TAILOR	NO	YES	2016	YES	NO	NO	NO	NO	NO	NO	NO	80			NEGATIVE	NEGATIVE	shagamu
112	24	F	M	OGUN	SSC	HAIRDRESSER	NO	YES	2018	NO	NO	NO	YES	NO	NO	NO	NO	69			NEGATIVE	NEGATIVE	shagamu
113	56	M	D	OGUN	SSC	TRADITIONAL HEALER	YES	YES	2015	NO	NO	NO	NO	NO	NO	NO	NO	194			NEGATIVE	NEGATIVE	shagamu
114	47	F	W	OGUN	PSC	TRADER	NO	YES	2018	YES	NO	NO		YES	NO	NO	NO	35			NEGATIVE	NEGATIVE	shagamu
115	19	M	S	OGUN	SSC	SCHOOLING	YES	YES	2018	YES	NO	NO	NO	NO	NO	YES	NO	13			NEGATIVE	NEGATIVE	shagamu
116	42	M	M	OGUN	G	PLANK SELLER	YES	YES	2014	YES	NO	NO		NO	NO	NO	NO	78			NEGATIVE	NEGATIVE	shagamu
117	40	M	S	LAGOS	G	TEACHER	NO	YES	2018	NO	NO	NO	NO	NO	NO	NO	YES	12			NEGATIVE	NEGATIVE	shagamu
118	47	F	D	OGUN	G	POULTRY FARMER	YES	YES	2018	NO	NO	NO	NO	NO	NO	NO	NO	140			NEGATIVE	NEGATIVE	shagamu
119	43	F	M	OGUN	SSC	TRADER	YES	YES	2016	YES	NO	NO		NO	NO	NO	NO	320			NEGATIVE	NEGATIVE	shagamu
120	37	M	M	OGUN	SSC	WATCH REPAIRER	NO	YES	2017	NO	NO	NO	NO	NO	NO	NO	NO	44			NEGATIVE	NEGATIVE	shagamu
121	42	M	M	IBADAN	G	FOOTBALL COACH	YES	YES	2018	NO	NO	NO	NO	NO	NO	NO	YES	47			NEGATIVE	NEGATIVE	shagamu
122	38	F	M	OGUN	SSC	SECRETARY	NO	YES	2017	YES	YES	ALLUVIA/COMBIVIR	NO	NO	NO	NO	NO	112			NEGATIVE	NEGATIVE	shagamu
123	28	F	S	LAGOS	G	TRAFFIC CONTROLLER	NO	YES	2018	YES	YES	COMBIVIR/NVP	NO	NO	NO	NO	NO	94			NEGATIVE	NEGATIVE	shagamu
124	49	F	W	OGUN	G	TEACHER	NO	YES	2018	YES	NO	NO	YES	NO	NO	NO	NO	80			NEGATIVE	NEGATIVE	shagamu
125	48	F	W	LAGOS	SSC	HOUSE KEEPER	YES	YES	2017	YES	YES		NO	NO	NO	NO	NO	52			NEGATIVE	NEGATIVE	shagamu

## Sheet: Port Harcourt
CRYPTOCOCCAL ANTIGEN SURVEY IN PORTHARCOURT
CODE NUMBER	AGE	SEX	MARITAL STATUS	STATE	EDUCATION	PROFESSION	BIRDS HISTORY	RETROVIRAL (+VE)	DIAGNOSED (year)	CD4 COUNT	ANTI-RETROVIRAL DRUGS	DRUG	ADMISSION	PRESENT SYMPTOM	SKIN LESION/ ULCER	SEIZURE	LOSS OF CONSCIOUSNESS	CD4 COUNT (cells/ul)	VIRAL LOAD (copies/ml	CRYPTOCOCCAL ANTIGEN STATUS	1 IN 5 DILUTION	1 IN 2 DILUTION	facility
UPTH/CM/18/022	29	F	S	RIVERS	G	HAIRDRESSER	NO	YES	2018	YES	NO	NO	YES	NO	NO	NO	NO	200		POSITIVE	NEGATIVE	NEGATIVE	port harcourt
23	34	F	M	RIVERS	SSC	SELF-EMPLOYED	NO	YES	2018	YES	NO	NO	YES	NO	NO	NO	NO	190		NEGATIVE	NEGATIVE	NEGATIVE	port harcourt
24	26	M	S	RIVERS	G	UNEMPLOYED	YES	YES	2018	YES	NO	NO	NO	NO	NO	NO	NO	183		NEGATIVE	NEGATIVE	NEGATIVE	port harcourt
25	26	F	S	RIVERS	SSC	HAIRDRESSER	NO	YES	2018	YES	NO	NO	NO	NO	NO	NO	NO	181		NEGATIVE	NEGATIVE	NEGATIVE	port harcourt
26	24	F	S	IMO	G	STUDENT	NO	YES		NO	NO	NO	NO	NO	NO	NO	NO	11		NEGATIVE	NEGATIVE	NEGATIVE	port harcourt
27	40	F	M	AKWA IBOM	PSC	BUSINESS	NO	YES	2004	NO	NO	YES	NO	NO	NO	NO	NO	129	<20	NEGATIVE	NEGATIVE	NEGATIVE	port harcourt
28	27	F	M	RIVERS	SSC	TRADER	YES	NO		NO	NO	NO	NO	YES	NO	NO	NO	146		NEGATIVE	NEGATIVE	NEGATIVE	port harcourt
29	8	M	S	RIVERS	PSC	UNEMPLOYED	NO	YES	2018	YES	NO	NO	NO	NO	NO	NO	NO	121		POSITIVE	NEGATIVE	NEGATIVE	port harcourt
30	41	M	M	RIVERS	SSC	TRADER	YES	NO	2018	YES	NO	NO	NO	NO	NO	NO	NO	24		NEGATIVE	NEGATIVE	NEGATIVE	port harcourt
31	33	F	S	IMO	PSC	BUSINESS	NO	YES	2016	NO	NO	NO	NO	NO	NO	NO	NO	25		NEGATIVE	NEGATIVE	NEGATIVE	port harcourt
32	48			RIVERS	SSC	PUBLIC SERVANT	NO	YES	2006	YES	NO	NO	NO	NO	NO	NO	NO	68		NEGATIVE	NEGATIVE	NEGATIVE	port harcourt
33	43	M	M	RIVERS	G	ENGINEER	NO	YES	2010	YES	NO	NO	YES	YES	NO	NO	NO	98		NEGATIVE	NEGATIVE	NEGATIVE	port harcourt
34	31	M	S	AKWA IBOM	PSC	BARBAR	YES	YES	2017	NO	NO	NO	NO	NO	NO	NO	NO	74		NEGATIVE	NEGATIVE	NEGATIVE	port harcourt
35	57	F	W	RIVERS	NFE	FARMER	YES	YES	2018	NO	YES	EFV/3TC/TFV	NO	YES	NO	NO	YES	98		POSITIVE	NEGATIVE	NEGATIVE	port harcourt
36	40	F	M	RIVERS	G	TEACHER	YES	YES	2016	NO	YES	ABC/3TC/EFV	NO	NO	NO	YES	NO	24		NEGATIVE	NEGATIVE	NEGATIVE	port harcourt
37	43	F	W	RIVERS	JSC	BUSINESS	NO	YES	2018	NO	YES	ABC/3TC/EFV	NO	NO	YES	NO	NO	193		NEGATIVE	NEGATIVE	NEGATIVE	port harcourt
38	40	F	M	RIVERS	G	UNEMPLOYED	NO	YES		NO	YES	TFV/LAM/EFV	YES	NO	NO	NO	NO	58		NEGATIVE	NEGATIVE	NEGATIVE	port harcourt
39	16	F	S	ABIA	SSC	STUDENT	NO	YES	2018	YES	YES	TDF/3TC/EFV	YES	YES	YES	NO	NO	15		NEGATIVE	NEGATIVE	NEGATIVE	port harcourt
40		F	W	ABIA	SSC	BUSINESS	NO	YES	2018	YES	YES	TDF/3TC/EFV	NO	YES	YES	NO	YES	165		NEGATIVE	NEGATIVE	NEGATIVE	port harcourt
41	37	F	S	RIVERS	PSC	TRADER	NO	YES	2017	YES	YES	TDF/3TC/EFV	NO	NO	YES	NO	NO	39		NEGATIVE	NEGATIVE	NEGATIVE	port harcourt
42	33	F	S	RIVERS	SSC	HAIRDRESSER	NO	YES	2010	YES	YES	TDF,3TC,LP,LTV	NO	NO	NO	NO	NO	120	624454	NEGATIVE	NEGATIVE	NEGATIVE	port harcourt
43	48	F	S	RIVERS	G	BUSINESS	NO	YES	2018	YES	YES	TDF /3TC/DTG	NO	YES	NO	NO	NO	61		NEGATIVE	NEGATIVE	NEGATIVE	port harcourt
44	32	F	S	RIVERS	JSC	TRADER	NO	YES		YES	YES	AZT/3TC/EFV	NO	YES	YES	NO	NO	105		NEGATIVE	NEGATIVE	NEGATIVE	port harcourt
45	50	M	M	RIVERS	PSC	PAINTER	YES	YES	2011	YES	YES	AZT/3TC/EFV	NO	YES	NO	NO	NO	144		NEGATIVE	NEGATIVE	NEGATIVE	port harcourt
46	33	M	M	RIVERS	SSC	CARPENTER	NO	YES	2018	YES	YES	3TC/AZT/NVP	YES	YES	NO	YES	YES	12		NEGATIVE	NEGATIVE	NEGATIVE	port harcourt
47	34	M	S	AKWA IBOM	SSC	PUBLIC SERVANT	NO	YES	2013	YES	YES	TDF/3TC/EFV	NO	NO	NO	NO	NO	30	79516	NEGATIVE	NEGATIVE	NEGATIVE	port harcourt
48	38	F	W	RIVERS	PSC	TRADER	NO	YES	2013	YES	YES	TDF/ 3TC/NVP	NO	YES	YES	NO	NO	3	31362	NEGATIVE	NEGATIVE	NEGATIVE	port harcourt
49	38	F	W	RIVERS	PSC	TRADER	NO	YES	2013	YES	YES	TDF/ 3TC/NVP	YES	YES	NO	NO	YES	155		NEGATIVE	NEGATIVE	NEGATIVE	port harcourt
50	40	M	M	RIVERS	SSC	TRADER	NO	YES	2016	YES	YES	TDF/3TC/EFV	NO	YES	NO	NO	YES	182		NEGATIVE	NEGATIVE	NEGATIVE	port harcourt
51	48	M	M	AKWA IBOM	PSC	DRIVER	YES	YES	2011	YES	YES		YES	YES	YES	NO	NO	38	810	NEGATIVE	NEGATIVE	NEGATIVE	port harcourt
52	30	F	M	AKWA IBOM	SSC	TAILOR	NO	YES	2016	YES	YES		NO	NO	NO	NO	NO	191	23	NEGATIVE	NEGATIVE	NEGATIVE	port harcourt
53	57	F	W	RIVERS	PSC	CHEMIST	NO	YES	2016	YES	YES	TDF/3TC/EFV	NO	YES	NO	NO	NO	12	1673	NEGATIVE	NEGATIVE	NEGATIVE	port harcourt
54	42	M	S	RIVERS	SSC	CONTRACTOR	NO	YES	2018	NO	YES	ABC/3TC/EFV	NO	NO	NO	NO	NO	28		NEGATIVE	NEGATIVE	NEGATIVE	port harcourt
53	54	F	M	RIVERS	G	REVEREND (CLERGY)	YES	NO		NO	NO		YES	YES	NO	NO	NO	56		NEGATIVE	NEGATIVE	NEGATIVE	port harcourt
54	35	F	M	AKWA IBOM	G	BUSINESS	NO	YES	2018	YES	NO		NO	YES	YES	YES	YES	102		NEGATIVE	NEGATIVE	NEGATIVE	port harcourt
55	6	F	S	RIVERS	PSC	STUDENT	NO	YES	2018	YES	NO	NO	NO	NO	YES	NO	NO	24		NEGATIVE	NEGATIVE	NEGATIVE	port harcourt
56	31	F	S	AKWA IBOM	JSC	BUSINESS	NO	YES	2010	YES	NO	NO	NO	NO	NO	NO	NO	180		NEGATIVE	NEGATIVE	NEGATIVE	port harcourt
57	42	F	M	IMO	G	TEACHER	NO	YES	2018	NO	NO	NO	NO	NO	NO	NO	NO	157		NEGATIVE	NEGATIVE	NEGATIVE	port harcourt
57	33	F	S	ABIA	SSC	TRADER	NO	YES	2017	YES	NO	NO	NO	NO	NO	NO	NO	157		NEGATIVE	NEGATIVE	NEGATIVE	port harcourt
59	27	F	S	RIVERS	SSC	BUSINESS	NO		2018	YES	NO	NO	NO	NO	NO	NO	NO	28		POSITIVE	POSITIVE	NEGATIVE	port harcourt
90	32	F	M	AKWA IBOM	SSC	BUSINESS	NO		2010	NO	NO	NO	NO	NO	NO	NO	NO	130		NEGATIVE	NEGATIVE	NEGATIVE	port harcourt
91	39			ABIA	G	SAILOR	NO	YES	2018	YES	NO	NO	NO	NO	NO	NO	NO	193		NEGATIVE	NEGATIVE	NEGATIVE	port harcourt
92	44	F	M	CALABAR	SSC	MARINEMAN	NO	YES	2013	YES	NO	NO	NO	NO	YES	NO	NO	55	50	NEGATIVE	NEGATIVE	NEGATIVE	port harcourt
93	50	F	M	AKWA IBOM	NFE	BUSINESS	NO	YES	2014	YES	NO	NO	YES	YES	YES	YES	YES	24		NEGATIVE	NEGATIVE	NEGATIVE	port harcourt
94	27			AKWA IBOM	NFE	TRADER	NO	YES	2018	YES	NO	NO	NO	NO	NO	NO	NO	190		NEGATIVE	NEGATIVE	NEGATIVE	port harcourt
95	55	M	M	RIVERS	SSC	TEACHER	NO	YES	2018	NO	NO	NO	NO	NO	NO	NO	NO	180		NEGATIVE	NEGATIVE	NEGATIVE	port harcourt
96	33	F	M	ABIA	SSC	BUSINESS	NO	YES	2017	NO	NO	NO	NO	NO	NO	NO	NO	165		NEGATIVE	NEGATIVE	NEGATIVE	port harcourt
97	43	M	M	RIVERS	G	BUSINESS	NO	YES	2018	YES	NO	NO	NO	NO	NO	NO	NO	183	22	NEGATIVE	NEGATIVE	NEGATIVE	port harcourt
98	50	M	M	AKWA IBOM	G	ENGINEER	NO	YES	2018	YES	NO	NO	NO	NO	NO	NO	NO	193		NEGATIVE	NEGATIVE	NEGATIVE	port harcourt
99	48	M	M	RIVERS	SSC	WELDER	NO	YES	2013	YES	NO	NO	NO	YES	NO	NO	NO	187		NEGATIVE	NEGATIVE	NEGATIVE	port harcourt
100	32	F	M	OGUN	SSC	HOUSE WIFE	NO	YES	2018	YES	NO	NO	NO	NO	NO	NO	NO	183		NEGATIVE	NEGATIVE	NEGATIVE	port harcourt
101	39		M	CALABAR	G	TEACHER	NO	YES	2018	NO	NO	NO	YES	YES	YES	YES	YES	158		NEGATIVE	NEGATIVE	NEGATIVE	port harcourt
102	27	F	M	IMO	PSC	BUSINESS	NO	YES	2018	YES	NO	NO	NO	NO	NO	NO	NO	180	22	NEGATIVE	NEGATIVE	NEGATIVE	port harcourt
103	38	F	S	RIVERS	G	BUSINESS	NO	YES	2018	NO	NO	NO	NO	NO	NO	NO	NO	199		NEGATIVE	NEGATIVE	NEGATIVE	port harcourt
104	28	F	S	RIVERS	JSC	BUSINESS	NO	YES	2018	YES	NO	NO	NO	NO	NO	NO	NO	189	120	NEGATIVE	NEGATIVE	NEGATIVE	port harcourt
105	32			RIVERS	PSC	BUSINESS	NO	YES	2018	YES	NO	NO	NO	NO	NO	NO	NO	196	22	NEGATIVE	NEGATIVE	NEGATIVE	port harcourt
106	48	F	M	RIVERS	PSC	TRADER	NO	YES	2018	NO	NO	NO	NO	NO	NO	NO	NO	156	22	NEGATIVE	NEGATIVE	NEGATIVE	port harcourt
107	47	M	M	RIVERS	SSC	DRIVER	NO	YES		NO	NO	NO	NO	NO	NO	NO	YES	131		NEGATIVE	NEGATIVE	NEGATIVE	port harcourt
121	26	F	M	RIVERS	SSC	BUSINESS	NO	YES	2016	NO	NO	NO	NO	NO	NO	NO	NO	198		NEGATIVE	NEGATIVE	NEGATIVE	port harcourt
122	40	M	M	RIVERS	G	ACCOUNTANT	NO	YES	2017	YES	YES		YES	NO	NO	NO	NO	161	51	NEGATIVE	NEGATIVE	NEGATIVE	port harcourt
123		M	M	RIVERS	SSC	ENGINEER	NO		2019	NO	NO	NO	NO	NO	NO	NO	NO	160		NEGATIVE	NEGATIVE	NEGATIVE	port harcourt
124	33	F	W	RIVERS	NFE	UNEMPLOYED	NO	YES	2019	YES	NO	NO	NO	YES	NO	NO	NO	132		NEGATIVE	NEGATIVE	NEGATIVE	port harcourt
1	32	F	S	ABIA	SSC	BUSINESS	NO	YES	2015	YES	YES	NO	NO	YES	YES	NO	NO	157	167	NEGATIVE	NEGATIVE	NEGATIVE	port harcourt
2	38	F	M	KOGI	G	BUSINESS	NO	YES	2009	NO	YES	NO	NO	NO	NO	NO	NO	168		NEGATIVE	NEGATIVE	NEGATIVE	port harcourt
3	26	F	S	ABIA	SSC	FASHION DESIGNER	NO	YES	2015	NO	YES	TDF/3TC/EFV	NO	NO	NO	NO	NO	86			NEGATIVE	NEGATIVE	port harcourt
4	28	F	M	RIVERS	SSC	BUSINESS	NO	YES	2013	YES	YES	TDF/3TC/EFV	NO	NO	NO	NO	NO	107			NEGATIVE	NEGATIVE	port harcourt
5	38	M	M	OSUN	SSC	BUSINESS		YES	2014	YES	YES		YES	YES	YES		YES	191		NEGATIVE	NEGATIVE	NEGATIVE	port harcourt
6	32	F	S	AKWA IBOM	SSC	BUSINESS	NO	YES	2016	YES	YES	NO	NO	NO	NO	NO	NO	119		NEGATIVE	NEGATIVE	NEGATIVE	port harcourt
7	31		S	RIVERS	SSC	BUSINESS	NO	YES	2016	YES	YES		NO	YES	YES	YES	NO	120			NEGATIVE	NEGATIVE	port harcourt
8	54	M	M	RIVERS	SSC	BUSINESS	NO	YES	2003	NO	YES		NO	YES	YES	NO	NO	78	441780		NEGATIVE	NEGATIVE	port harcourt
9	43	F	M	RIVERS	SSC	BUSINESS	YES	YES	2015	YES	YES		YES	NO		NO	NO	149			NEGATIVE	NEGATIVE	port harcourt
10	60	F	M	RIVERS	PSC	BUSINESS	NO	YES	2013	YES	YES		NO	NO	NO	NO	NO	147	6084		NEGATIVE	NEGATIVE	port harcourt
11	50	M	M	RIVERS	SSC	CIVIL SERVANT	NO	YES	2017	NO	YES		NO	YES	YES	NO	NO	15		NEGATIVE	NEGATIVE	NEGATIVE	port harcourt
12	32	M	S	RIVERS	G	SELF-EMPLOYED	NO	YES	2015	YES	YES		NO	NO	NO	NO	NO	200		NEGATIVE	NEGATIVE	NEGATIVE	port harcourt
13	30	M		RIVERS	G	CIVIL SERVANT	NO	YES	2016	YES	YES		NO	NO	NO	NO	NO	198		NEGATIVE	NEGATIVE	NEGATIVE	port harcourt
14	35	M	S	RIVERS	G	SELF-EMPLOYED	NO	YES	2015	YES	YES		NO	NO	NO	NO	NO	196		NEGATIVE	NEGATIVE	NEGATIVE	port harcourt
15	29	F	S	RIVERS	SSC	TRADER	YES	YES	2009	YES	YES	TDF/3TC/EFV	NO	NO	NO	NO	NO	125		NEGATIVE	NEGATIVE	NEGATIVE	port harcourt
16	40	M	M	RIVERS	SSC		NO	YES	2008	YES	YES	TDF-3TC-LPV/R	NO	NO	NO	NO	NO	86		NEGATIVE	NEGATIVE	NEGATIVE	port harcourt
17	40	M	S	RIVERS	SSC	COMMUNICATION	YES	YES	2018	NO	YES		NO	NO	NO	NO	NO	10		NEGATIVE	NEGATIVE	NEGATIVE	port harcourt
18	39	M	M	RIVERS	NFE	VULCANIZER	NO						NO	YES	NO	NO	NO	141		NEGATIVE	NEGATIVE	NEGATIVE	port harcourt
19	31	F	M	RIVERS	SSC	SEAMSTRESS	NO	YES	2018	NO	NO	NO	NO	YES		NO	NO	189		NEGATIVE	NEGATIVE	NEGATIVE	port harcourt
20	33	F	S	AKWA IBOM	SSC	TRADER	NO	YES	2015	YES	YES		NO	NO	NO	NO	NO	45		NEGATIVE	NEGATIVE	NEGATIVE	port harcourt
21	42	F	M	IMO	PSC	TRADER	NO	YES	2010	YES	YES		NO	NO	NO	NO	NO	12		NEGATIVE	NEGATIVE	NEGATIVE	port harcourt
60	51	F	M	RIVERS	G	BUSINESS	NO	YES	2018	NO	YES		NO	NO	NO	NO	NO	21		NEGATIVE	NEGATIVE	NEGATIVE	port harcourt
61	39	F	S	IMO	SSC	BUSINESS	YES	YES	2018	NO	YES		NO	NO	NO	NO	NO	157		NEGATIVE	NEGATIVE	NEGATIVE	port harcourt
62	11	M	S	RIVERS	JSC	STUDENT	NO	YES	2007	YES	YES		NO	NO	NO	NO	NO	49		NEGATIVE	NEGATIVE	NEGATIVE	port harcourt
63	50	M	S	RIVERS	SSC	CIVIL SERVANT	YES	YES	2018	YES	YES	ZID/LAM/NVP	YES	NO	NO	NO	NO	90		NEGATIVE	NEGATIVE	NEGATIVE	port harcourt
64	46	M	M	RIVERS	PG	ACCOUNTANT	YES	YES	2018	NO	NO	NO	YES	YES	NO	NO	NO	32		NEGATIVE	NEGATIVE	NEGATIVE	port harcourt
65	44	M	M	RIVERS	SSC	TRADER	NO	YES	2017	YES	YES	TEN/LAM/LPV/RTV	NO	NO	NO	NO	NO	23	3000000	NEGATIVE	NEGATIVE	NEGATIVE	port harcourt
66	58	M	M	RIVERS	PSC	TRADER	YES	YES	2001	YES	YES	TEN/LAM/LPV/RTV	NO	NO	NO	NO	NO	168		NEGATIVE	NEGATIVE	NEGATIVE	port harcourt
67	50	F	D	RIVERS	G	TRADER	NO	YES	2017	YES	YES	EFV-LAM-TFV	NO	NO	NO	NO	NO	24		NEGATIVE	NEGATIVE	NEGATIVE	port harcourt
68	42	M	M	RIVERS	JSC	TRADER	NO	YES	2011	YES	YES	TFV/LAM/EFV	YES	YES	YES	NO	NO	73		NEGATIVE	NEGATIVE	NEGATIVE	port harcourt
69	40	M	M	RIVERS	G	CIVIL SERVANT	NO	YES	2018	YES	YES		NO	NO	NO	NO	NO	183		NEGATIVE	NEGATIVE	NEGATIVE	port harcourt
70	31	M		RIVERS	G	CIVIL SERVANT	NO	NO	2018	YES	YES		NO	NO	NO	NO	NO	200		NEGATIVE	NEGATIVE	NEGATIVE	port harcourt
71	33	M	S	RIVERS	SSC	SECURITY GUARD	NO	YES	2018	NO	YES		NO	NO	NO	NO	NO	200		NEGATIVE	NEGATIVE	NEGATIVE	port harcourt
72	40	F	M	AKWA IBOM	SSC	SEAMSTRESS	NO	YES	2016	NO	YES		YES	NO	YES	NO	NO	165		NEGATIVE	NEGATIVE	NEGATIVE	port harcourt
73	40	F	S	RIVERS	SSC	FARMER	NO	YES	2014	NO	YES		YES	NO	NO	NO	NO	39		NEGATIVE	NEGATIVE	NEGATIVE	port harcourt
74	56	F	M	IMO	SSC	TRADER	NO	YES	2001	YES	YES		YES	NO	NO	NO	YES	120		NEGATIVE	NEGATIVE	NEGATIVE	port harcourt
75	52	F	D	RIVERS	SSC	BUSINESS	NO	YES	2003	NO	YES		NO	NO	NO	NO	NO	61		NEGATIVE	NEGATIVE	NEGATIVE	port harcourt
76	35	F	M	RIVERS	SSC	BUSINESS	NO	YES	2006	NO	YES		NO	NO	NO	NO	NO	105		NEGATIVE	NEGATIVE	NEGATIVE	port harcourt
77	29	F	M	DELTA	G	BUSINESS	NO	YES	2016	YES	YES		NO	NO	NO	NO	NO	144		NEGATIVE	NEGATIVE	NEGATIVE	port harcourt
78	66	F	M	RIVERS	SSC	BUSINESS	NO	YES	2011	YES	YES							150	20	NEGATIVE	NEGATIVE	NEGATIVE	port harcourt
79	60	F	W	RIVERS	SSC	TRADER	NO	YES		YES	YES	AZT-3TV-NVP	YES	YES		YES	NO	185	880976	NEGATIVE	NEGATIVE	NEGATIVE	port harcourt
80	55	M	S	RIVERS	SSC	FISHING	YES	YES	2018	YES	YES	TDF/3TC/EFV	NO	YES	NO	NO	NO	149		NEGATIVE	NEGATIVE	NEGATIVE	port harcourt
81	46	M	W	RIVERS	SSC	BUSINESS	NO	YES	2016	NO	YES		NO	NO	NO	NO	NO	149		NEGATIVE	NEGATIVE	NEGATIVE	port harcourt
82	33	M		AKWA IBOM	PSC	PAINTER	YES	YES	2017	NO	YES		NO	YES	NO	NO	NO	155		NEGATIVE	NEGATIVE	NEGATIVE	port harcourt
83	42	F		ANAMBRA	G	BUSINESS	NO	YES	2007	NO	YES		NO	NO	NO	NO	NO	182		NEGATIVE	NEGATIVE	NEGATIVE	port harcourt
84	35	F		EBONYI	PSC	BUSINESS	NO	YES	2018	NO	YES		NO	NO	NO	NO	NO	185		NEGATIVE	NEGATIVE	NEGATIVE	port harcourt
85	40	F		RIVERS	PG	CIVIL SERVANT	NO	YES	2008	YES	YES		NO	NO	NO	NO	NO	85		NEGATIVE	NEGATIVE	NEGATIVE	port harcourt
86	38	F		RIVERS	SSC	BUSINESS	NO	YES	2016	NO	YES		NO	NO	NO	NO	NO	28		NEGATIVE	NEGATIVE	NEGATIVE	port harcourt
87	35	F	M	BENUE	SSC	HOUSE WIFE	NO	YES	2011	NO	YES		NO	NO	NO	NO	NO	12		NEGATIVE	NEGATIVE	NEGATIVE	port harcourt
88	49	F	S	IMO	SSC	BUSINESS	NO	YES	2000	YES	YES		NO	NO	NO	NO	NO	32		NEGATIVE	NEGATIVE	NEGATIVE	port harcourt

## Sheet: Calabar updated
S/N	STUDY ID (CL/CM/I8..)	AGE	SEX	MARITAL STATUS	STATE	EDUCATION	PROFESSION	BIRDS HISTORY	RETROVIRAL (+VE)	DIAGNOSED (year)	CD4 COUNT	ANTI-RETROVIRAL DRUGS	DRUG	ADMISSION	PRESENT SYMPTOM	SKIN LESION/ ULCER	SEIZURE	LOSS OF CONSCIOUSNESS	CD4 COUNT (cells/ul)	VIRAL LOAD (copies/ml	CRYPTOCOCCAL ANTIGEN STATUS	STAGE	1 IN 5 DILUTION	1 IN 2 DILUTION
O9420	CL/CM/18/01	36	M	M	CALABAR	SSC	BANKER	NO	YES	2018	NO	NO	NO	NO	NO	NO	NO	YES	148		NEGATIVE		NEGATIVE	NEGATIVE
O7810	2	32	F	M	CALABAR	PSC	HOUSE WIFE	NO	YES	2014	YES	YES	LAMIVUDINE/ ZIDOVUDINE	YES	NO	NO	NO	NO	196	20	NEGATIVE	1	NEGATIVE	NEGATIVE
O9306	3	43	F	M	CALABAR	SSC	TAILOR	NO	YES	2018	YES	YES	ABACIVIR/LAMIVUDINE & EFAVIRENZ	NO	NO	YES	NO	NO	101	1745177	NEGATIVE	1	NEGATIVE	NEGATIVE
O1242	4	34	F	M	CALABAR	SSC	BUSINESS	NO	YES	2006	YES	YES	TENOFOVIR/ LAMIVUDINE	NO	NO	YES	NO	NO	55	30	NEGATIVE	1	NEGATIVE	NEGATIVE
O8586	5	64	F	W	CALABAR	PSC	UNEMPLOYED	NO	YES	2016	YES	YES	ABACIVIR/LAMIVUDINE & EFAVIRENZ	NO	NO	NO	NO	NO	186	15969	NEGATIVE	1	NEGATIVE	NEGATIVE
O6028	6	62	F	W	CALABAR	JSC	RETIRED	NO	YES	2011	YES	YES	COMBIVIR (AZT + 3+C) & NEVIRAPINE(NVP.viramivae)	YES	NO	NO	NO	NO	192	221	NEGATIVE	1	NEGATIVE	NEGATIVE
O9345	7	52	F	W	CALABAR	SSC	BUSINESS	NO	YES	2018	YES	YES	ABACIVIR/LAMIVUDINE & EFAVIRENZ	NO	NO	NO	NO	NO	182	618232	NEGATIVE	1	NEGATIVE	NEGATIVE
13040	8	40	F	M	CALABAR	G	PUBLIC SERVANT	NO	YES	2017	YES	YES	ABACIVIR/LAMIVUDINE & EFAVIRENZ	YES	NO	YES	NO	NO	94	454015	NEGATIVE	1	NEGATIVE	NEGATIVE
O8857	9	42	F	M	CALABAR	G	SELF EMPLOYED	NO	YES	2007	YES	YES	LAMIVUDINE/ ZIDOVUDINE	NO	NO	NO	NO	NO	34	32766	NEGATIVE	1	WKLY POSITVE	WKLY POSITIVE
O9268	10	30	F	S	CALABAR	PSC	UNEMPLOYED	NO	YES	2018	YES	YES	LAM / EFA	NO	NO	NO	YES	YES	89		NEGATIVE	1	NEGATIVE	NEGATIVE
O9221	11	38	F	W	CALABAR	SSC	UNEMPLOYED	NO	YES	2017	YES	YES	ABA/ LAM	NO	NO	NO	YES	NO	67	86377	NEGATIVE	1	NEGATIVE	NEGATIVE
O9266	12	27	F	S	CALABAR	JSC	UNEMPLOYED	NO	YES	2018	YES	YES	ABA/ LAM	NO	NO	NO	YES	NO	92		NEGATIVE	1	NEGATIVE	NEGATIVE
O9412	13	54	M	M	CALABAR	PSC	UNEMPLOYED	NO	YES	2018	YES	YES	ABA/ LAM	YES	NO	YES	NO	YES	84		NEGATIVE	4	NEGATIVE	NEGATIVE
O5466	14	25	F	M	CALABAR	JSC	SELF EMPLOYED	NO	YES	2011	YES	YES	ABACIVIR/LAMIVUDINE & EFAVIRENZ	NO	NO	NO	NO	NO	133	7321	NEGATIVE	1	NEGATIVE	NEGATIVE
O3588	15	40	F	S	CALABAR	SSC	HEALTH WORKER	NO	YES	2008	YES	YES	TENOFOVIR/ LAMIVUDINE	YES	YES	YES	NO	NO	28	181	NEGATIVE	1	NEGATIVE	NEGATIVE
O9380	16	31	F	S	CALABAR	SSC	SELF EMPLOYED	NO	YES	2018	YES	YES	ABACIVIR/LAMIVUDINE & EFAVIRENZ	NO	NO	NO	NO	NO	71		NEGATIVE	3	NEGATIVE	NEGATIVE
O9411	17	34	M	M	CALABAR	G	PUBLIC SERVANT	NO	YES	2018	NO	NO	NO	YES	NO	NO	NO	NO			NEGATIVE		NEGATIVE	NEGATIVE
O9392	18	20	M	S	CALABAR	JSC	DRIVER	NO	YES	2018	YES	YES	TENOFOVIR/ LAMIVUDINE	YES	YES	YES	NO	NO	28		NEGATIVE	2	NEGATIVE	NEGATIVE
O9322	19	30	F	S	CALABAR	SSC	CIVIL SERVANT	NO	YES	2018	YES	YES	ABACIVIR/LAMIVUDINE & EFAVIRENZ	YES	NO	NO	NO	NO	21	96857	NEGATIVE	3	NEGATIVE	NEGATIVE
O9376	20	20	F	S	CALABAR	UG	STUDENT	NO	YES	2018	NO	YES	ABACIVIR/LAMIVUDINE & EFAVIRENZ	NO	NO	NO	NO	NO	185		NEGATIVE	1	NEGATIVE	NEGATIVE
13040	21	40	F	M	CALABAR	G	PUBLIC SERVANT	NO	YES	2017	YES	YES	ABA/LAM/EFA	NO	NO	NO	NO	NO	94	454015	NEGATIVE	1	NEGATIVE	NEGATIVE
O5776	22	33	F	M	CALABAR	G	PUBLIC SERVANT	NO	YES	2010	YES	YES	ABACIVIR/LAMIVUDINE & EFAVIRENZ	NO	NO	NO	NO	NO	50	89478	NEGATIVE	3	NEGATIVE	NEGATIVE
O4969	23	49	F	S	CALABAR	JSC	PUBLIC SERVANT	YES	YES	2010	YES	YES	ATA/LAM/ABA/RIT	NO	NO	NO	NO	NO	77	635905	NEGATIVE	1	NEGATIVE	NEGATIVE
O9428	24	25	F	S	CALABAR	PSC	FARMER	YES	YES	2018	NO	NO	NO	NO	NO	NO	NO	NO	194		NEGATIVE	3	NEGATIVE	NEGATIVE
O2688	25	42	M	M	CALABAR	SSC	PUBLIC SERVANT	YES	YES	2012	YES	YES	TENOFOVIR/ LAMIVUDINE	NO	NO	YES	NO	NO	164	253	NEGATIVE	1	NEGATIVE	NEGATIVE
O3127	26	53	M	M	CALABAR	G	PUBLIC SERVANT	YES	YES	2008	YES	YES	TEN/LAM/EFA	NO	NO	NO	NO	NO	116	432314	NEGATIVE	2	NEGATIVE	NEGATIVE
O8129	27	29	F	S	CALABAR	G	SELF EMPLOYED	NO	YES	2015	YES	YES	ABACIVIR/LAMIVUDINE & EFAVIRENZ	YES	NO	NO	NO	NO	123	20	NEGATIVE	1	NEGATIVE	NEGATIVE
O5180	28	50	M	M	CALABAR	G	PUBLIC SERVANT	NO	YES	2010	YES	YES	ABA/ LAM	NO	NO	NO	NO	NO	21	975599	NEGATIVE	1	NEGATIVE	NEGATIVE
O1449	29	35	F	S	CALABAR	SSC	PUBLIC SERVANT	YES	YES	2006	YES	YES	LAM/ZID, LOP/RIT	NO	NO	YES	NO	NO	75	56142	NEGATIVE	1	NEGATIVE	NEGATIVE
O9323	30	38	F	S	CALABAR	SSC	UNEMPLOYED	NO	YES	2018	YES	YES	ABA/ LAM	YES	NO	NO	NO	NO	178		NEGATIVE	3	NEGATIVE	NEGATIVE
O9319	31	26	F	S	CALABAR	SSC	SELF EMPLOYED	NO	YES	2018	YES	YES	ABA/ LAM	NO	YES	YES	NO	NO	18		NEGATIVE	3	NEGATIVE	NEGATIVE
O8980	32	42	F	M	CALABAR	PG	PUBLIC SERVANT	NO	YES	2017	YES	YES	TEN/LAM/EFA	NO	NO	NO	NO	NO	176		NEGATIVE	1	NEGATIVE	NEGATIVE
O1339	33	44	F	W	CALABAR	G	CIVIL SERVANT	NO	YES	2006	YES	YES	ABA/ LAM	YES	NO	NO	NO	NO	118		NEGATIVE	1	NEGATIVE	NEGATIVE
O7229	34	38	F	S	CALABAR	PSC	BUSINESS	NO	YES	2013	YES	YES	LAM/ZID/NEV	NO	NO	NO	NO	NO	59	162293	NEGATIVE	2	NEGATIVE	NEGATIVE
O012	35	34	M	M	CALABAR	SSC	PUBLIC SERVANT	NO	YES	2018	YES	YES	TEN/LAM/EFA	YES	NO	NO	NO	NO	177	6699	NEGATIVE	2	NEGATIVE	NEGATIVE
O8872	36	30	F	S	CALABAR	JSC	UNEMPLOYED	YES	YES	2015	YES	YES	ABA/LAM,LOP/,RIT	YES	NO	YES	NO	NO	59	162293	NEGATIVE	2	NEGATIVE	NEGATIVE
O0473	37	39	M	M	CALABAR	SSC	MECHANIC	YES	YES	2005	YES	YES	TEN/ LAM,LOP/RIT	NO	NO	NO	NO	NO	162	38851	NEGATIVE	3	NEGATIVE	NEGATIVE
O2763	38	38	F	M	CALABAR	G	SELF EMPLOYED	NO	YES	2007	YES	YES	TEN/ LAM,LOP/RIT	YES	NO	NO	NO	NO	59	1134	NEGATIVE	1	POSITIVE	POSITIVE
O7365	39	37	M	M	CALABAR	SSC	BUSINESS	NO	YES	2013	YES	YES	TEN/LAM/EFA	NO	NO	NO	NO	NO	73	17946	NEGATIVE	1	NEGATIVE	NEGATIVE
O9445	40	34	M	S	CALABAR	SSC	MISSIONARY	NO	YES	2018	NO	NO		NO	NO	NO	NO	NO	152		NEGATIVE	3	NEGATIVE	NEGATIVE
O9061	41	48	M	M	CALABAR	SSC	DRIVER	NO	YES	2015	YES	YES	ABA/LAM,LOP/,RIT	NO	NO	NO	NO	NO	37	154544	NEGATIVE	2	NEGATIVE	NEGATIVE
	42	55	F	W	CALABAR	NFE	TRADER	NO	YES	2018	NO	YES	TEN,LAM,EFA	NO	NO	NO	NO	NO	75		POSITIVE	3	POSITIVE	POSITIVE
O8857	43	43	F	M	CALABAR	G	SELF EMPLOYED	YES	YES	2007	YES	YES	LAM/ZID/NEV	NO	NO	NO	NO	NO	34	32766	NEGATIVE	2	WKLY POSITVE	WKLY POSITIVE
O9417	44	25	M	S	CALABAR	G	STUDENT	NO	YES	2018	NO	YES	ABA/LAM/EFA	YES	NO	NO	NO	NO	198		NEGATIVE	1	NEGATIVE	NEGATIVE
O9289	45	29	F	D	CALABAR	JSC	BUSINESS	NO	YES	2018	YES	YES	ABA/LAM/EFA	NO	NO	NO	NO	NO	6		NEGATIVE	3	NEGATIVE	NEGATIVE
O9441	46	26	F	S	CALABAR	SSC	UNEMPLOYED	YES	YES	2018	YES	NO		NO	NO	YES	NO	NO	29		NEGATIVE	2	NEGATIVE	NEGATIVE
O9221	47	38	F	W	CALABAR	JSC	BUSINESS	NO	YES	2017	YES	YES	ABA/LAM/EFA	NO	NO	NO	NO	NO	67	86327	NEGATIVE	1	NEGATIVE	NEGATIVE
O9381	48	33	M	M	CALABAR	SSC	BUSINESS	NO	YES	2015	YES	YES	ABA/LAM/EFA	NO	NO	NO	NO	NO	40		NEGATIVE	3	NEGATIVE	NEGATIVE
11556	49	34	F	M	CALABAR	PSC	BUSINESS	NO	YES	2016	YES	YES	TDF/3TC/EFC	NO	NO	NO	NO	NO	133	288245	NEGATIVE	3	NEGATIVE	NEGATIVE
*O3127	50	35	M	M	CALABAR	SSC	BUSINESS	NO	YES	2018	YES	YES		NO	NO	NO	NO	NO	159		NEGATIVE	2	NEGATIVE	NEGATIVE
O6462	51	46	F	M	CALABAR	PSC	INDUSTRIAL WORKER	NO	YES	2012	YES	YES	ABA/LAM,LOP/,RIT	YES	YES	NO	NO	NO	160	27	NEGATIVE	1	NEGATIVE	NEGATIVE
O6092	52	37	M	S	CALABAR	SSC	MECHANIC	YES	YES	2011	YES	YES	TDF/3TC/EFC	NO	NO	NO	NO	NO	68	AWAITING	NEGATIVE	3	NEGATIVE	NEGATIVE
O3748	53	30	F	S	CALABAR	JSC	HAIRDRESSER	NO	YES	2008	YES	YES	ABA/LAM,LOP/,RIT	NO	NO	NO	NO	NO	57	53856	NEGATIVE	1	NEGATIVE	NEGATIVE
O9173	54	62	M	W	CALABAR	NFE	SECURITY	NO	YES	2017	YES	YES	ADA/LAM,EFA	YES	NO	NO	NO	NO	167		NEGATIVE	1	NEGATIVE	NEGATIVE
O7433	55	41	M	S	CALABAR	SSC	UNEMPLOYED	YES	YES	2015	YES	YES	TEN/LAM/EFA	NO	NO	NO	NO	NO	88	<20	NEGATIVE	1	NEGATIVE	NEGATIVE
O7656	56	43	M	M	CALABAR	SSC	TECHNICIAN	NO	YES	2014	YES	YES	TEN/LAM/EFA	NO	NO	NO	NO	NO	197	67	NEGATIVE	1	NEGATIVE	NEGATIVE
O6517	57	32	F	M	CALABAR	G	BUSINESS	YES	YES	2011	YES	YES	LOP/RIT,ABA/LAM	YES	NO	NO	NO	NO	113	13856	NEGATIVE	3	NEGATIVE	NEGATIVE
O9343	58	37	F	M	CALABAR	PSC	BUSINESS	YES	YES	2018	YES	YES	TEN/LAM/EFA	YES	YES	NO	NO	NO	51		NEGATIVE	1	NEGATIVE	NEGATIVE
O9164	59	19	M	S	CALABAR	G	STUDENT	NO	YES	2017	YES	YES	TEN/LAM/EFA	NO	NO	YES	NO	NO	43	AWAITING	NEGATIVE	1	NEGATIVE	NEGATIVE
O9409	60	32	M	M	CALABAR	SSC	BUSINESS	NO	YES	2018	YES	YES	LAM/ZID/NEV	YES	NO	NO	NO	NO	41		NEGATIVE	1	NEGATIVE	NEGATIVE
O8493	61	43	M	S	CALABAR	SSC	INDUSTRIAL WORKER	NO	YES	2016	YES	YES	LAM/ZID,ABA,LAM	NO	NO	NO	NO	NO	155	30355	NEGATIVE	1	NEGATIVE	NEGATIVE
O7301	62	23	F	S	CALABAR	G	STUDENT	NO	YES	2013	YES	YES	TEN/LAM/EFA	NO	NO	YES	NO	NO	46	2944395	NEGATIVE	2	NEGATIVE	NEGATIVE
O9476	63	35	M	M	CALABAR	JSC	DRIVER	NO	YES	2018	NO	NO		NO	NO	NO	NO	NO	78		NEGATIVE	2	NEGATIVE	NEGATIVE
O7301	64	24	F	S	CALABAR	G	STUDENT	NO	YES	2014	YES	YES	TEN/LAM/EFA	NO	YES	YES	NO	NO	46	2944395	NEGATIVE	3	NEGATIVE	NEGATIVE
6084	65	35	M	S	CALABAR	SSC	ELECTRICIAN	NO	YES	2009	YES	YES	LAM/ZID/NEV	NO	NO	NO	NO	NO	62	69081	NEGATIVE	1	NEGATIVE	NEGATIVE
O0198	66	55	M	M	CALABAR	PSC	RETIRED	NO	YES	2005	YES	YES	ABA/LAM,LOP/RIT	NO	NO	NO	NO	NO	183	<20	NEGATIVE	1	NEGATIVE	NEGATIVE
9760	67	33	F	M	CALABAR	G	SELF EMPLOYED	NO	YES	2016	YES	YES	TEN/LAM/EFA	YES	NO	NO	NO	NO	142	837828	NEGATIVE	1	NEGATIVE	NEGATIVE
O7425	68	31	M	S	CALABAR	G	SELF EMPLOYED	NO	YES	2013	YES	YES	ABA/LAM/EFA	NO	NO	NO	NO	NO	184	8385	NEGATIVE	3	NEGATIVE	NEGATIVE
O9274	73	31	M	S	CALABAR	SSC	DRIVER	YES	YES	2018	YES	YES	TEN/LAM/EFA	NO	NO	NO	NO	NO	12		NEGATIVE	3	NEGATIVE	NEGATIVE
O9481	74	38	M	M	CALABAR	SSC	ELECTRICIAN	YES	YES	2018	NO	NO		NO	NO	NO	NO	NO	23		NEGATIVE	3	NEGATIVE	NEGATIVE
O9485	75	19	F	S	CALABAR	PSC	STUDENT	NO	YES	2018	NO	NO		NO	NO	NO	NO	NO	191		NEGATIVE	2	NEGATIVE	NEGATIVE
O9088	76	25	F	S	CALABAR	SSC	SELF EMPLOYED	YES	YES	2017	YES	YES	ABA/LAM/EFA	NO	NO	NO	NO	NO	57	118	NEGATIVE	3	NEGATIVE	NEGATIVE
11556	77	34	F	M	CALABAR	PSC	TRADER	YES	YES	2016	YES	YES	TDT/3TC/EFC	NO	NO	YES	NO	NO	133	288245	NEGATIVE	3	NEGATIVE	NEGATIVE
	78	40	F	S	CALABAR	SSC	UNEMPLOYED	NO	YES	2008	YES	YES	TDF/3TC/EFC	YES	YES	YES	NO	NO	13		NEGATIVE	4	NEGATIVE	NEGATIVE
9348	79	41	F	M	CALABAR	PSC	BUSINESS	YES	YES	2015	YES	YES	TDF/3TC/EFC	YES	YES	YES	NO	NO	27	113041	NEGATIVE	3	NEGATIVE	NEGATIVE
	80	26	F	S	CALABAR	SSC	STUDENT	YES	YES	DEFAULTER	YES	NO	EFV/3TC	YES	YES	NO	NO	NO	15		NEGATIVE	4	NEGATIVE	NEGATIVE
O9540	81	35	M	M	CALABAR	SSC	DRIVER	YES	YES	2018	NO	NO		YES	YES	YES	NO	NO	125		NEGATIVE	3	NEGATIVE	NEGATIVE
O9537	82	38	F	D	CALABAR	SSC	TRADER	NO	NO	2018	YES	NO		NO	NO	YES	NO	NO	58		NEGATIVE	3	NEGATIVE	NEGATIVE
O8741	83	60	F	W	CALABAR	NFE	FARMER	NO	YES	2016	YES	YES	ABA/LAM,LOP/RIT	NO	NO	NO	NO	NO	195	150	NEGATIVE	3	NEGATIVE	NEGATIVE
O8833	69	54	M	M	CALABAR	G	PUBLIC SERVANT	NO	YES	2016	NO	NO	TEN/LAM/EFA	NO	NO	NO	NO	NO	58	<20	NEGATIVE	3	NEGATIVE	NEGATIVE
O9164	70	19	M	S	CALABAR	G	STUDENT	NO	YES	2017	YES	YES	TEN/LAM/EFA	YES	YES	NO	YES	NO	43	<40	NEGATIVE	2	NEGATIVE	NEGATIVE
O9181	71	58	M	M	CALABAR	G	RETIRED	NO	YES	2017	YES	YES	LAM/ ZID/EFA	YES	NO	NO	NO	NO	148	7780	NEGATIVE	1	NEGATIVE	NEGATIVE
O0554	72	46	F	W	CALABAR	SSC	UNEMPLOYED	NO	YES	2015	YES	YES	ABA/LAM,LOP/RIT	NO	NO	NO	NO	NO	167	33738	NEGATIVE	1	NEGATIVE	NEGATIVE

[truncated: 1 more sheets: Benin city updated]
